# Supplementary material for: The serum vitamin D levels alleviate the influence of dietary inflammation on frailty: A cross-sectional analysis in the U.S. older adults
Source: PLoS One. 2025 Jun 30;20(6):e0327251. doi: 10.1371/journal.pone.0327251 (PMC12208477; doi:10.1371/journal.pone.0327251)
Supplement: S1 File — S1 Table Variables in the 49-Item Frailty Index and Their Respective Scorings. S2 Table The relationship between DII and frailty was observed by subgroup analysis after weighting. S1 Data. (ZIP) [file pone.0327251.s001.zip]

Archive with 4 entries (3 files):
- Supplementary materials/
- Supplementary materials/S1 Data.xls
- Supplementary materials/S1 Table.docx
- Supplementary materials/S2 Table.docx
