# Supplementary material for: The serum vitamin D levels alleviate the influence of dietary inflammation on frailty: A cross-sectional analysis in the U.S. older adults
Source: PLoS One. 2025 Jun 30;20(6):e0327251. doi: 10.1371/journal.pone.0327251 (PMC12208477; doi:10.1371/journal.pone.0327251)
Supplement: S1 File — S1 Table Variables in the 49-Item Frailty Index and Their Respective Scorings. S2 Table The relationship between DII and frailty was observed by subgroup analysis after weighting. S1 Data. (ZIP) [file pone.0327251.s001.zip › Supplementary materials/S1 Data.xls]

## Sheet: Sheet1
SEX	Race	Education	Married	PIR	PIR1	smoke	drinking	sedentary	SBP	DBP	activity	FI	Frailty	Frailty1	D3	dii	TCL	HDL	B12	DII×25-(OH)D3	wtdr2d	Energy	Protein	Carbohydrate	Total fat	Weight	Height	BMI	Hypertension	Diabetes	Total saturated fatty Acids	Total monounsaturated fatty acids	Total polyunsaturated fatty acids	DII	q_dii	BMI1
1	Non-Hispanic White	College graduate or above	married	4.3	>3.5	2	1	540	108.876	48.7984	2	14	0.285714	1	64.66	2.80079	5.25	1.4	697.4	181.099	34399.8	1178	39.35	146.72	49.75	95.8	168.1	33.9	1	0	14.68	17.746	13.927	pro	3	4
1	Non-Hispanic White	High school graduate/GED or equivalent	Widowed	0.05	<1.3	2	2	300	122	72	2	13.66	0.278776	1	54.78	2.58053	5.2	1.22	944.6	141.361	7285.21	2094	48.71	302.33	79.97	85.9	173.5	28.5	2	0	31.139	28.261	13.673	pro	3	3
1	Other Hispanic	Some college or AA degree	married	3.64	>3.5	2	2	480	124.667	66.6667	2	4.5	0.0918367	0	69.75	2.4545	3.65	0.96	267.9	171.202	17344.5	1176	46.7	196.28	27.55	73.1	160.5	28.4	1	0	10.717	9.833	4.815	pro	3	3
1	Non-Hispanic White	Less than 9th grade	Divorced	1.07	<1.3	1	1	480	103.333	79.3333	2	7	0.142857	0	97.44	3.16044	3.93	0.93	315.9	307.954	17245.2	928	43.29	134.07	25.35	84.8	168.9	29.7	1	0	8.839	9.11	4.553	pro	4	3
1	other	Some college or AA degree	married	5	>3.5	2	1	600	137.333	79.3333	1	2	0.0408163	0	60.86	1.0622	5.3	1.01	716.6	64.6455	5294.41	1628	76.89	226.2	50.47	70.8	174.6	23.2	2	0	14.324	17.805	12.847	pro	2	2
1	Non-Hispanic White	9-11th grade	married	2.72	1.3-3.49	1	1	240	134	60.6667	2	11.83	0.241429	1	74.71	0.674099	4.09	1.42	329.1	50.362	41457	2303	73.75	232.7	102.58	86.5	166.7	31.1	1	0	31.448	38.144	22.34	pro	2	4
2	Non-Hispanic White	Some college or AA degree	married	2.51	1.3-3.49	1	1	480	119.333	50	1	3.5	0.0714286	0	98.26	-0.381159	3.47	1.24	476	-37.4527	87016	1530	91.61	131.87	76.46	68.6	155.7	28.3	2	0	14.605	35.995	21.626	anti	1	3
2	Non-Hispanic Black	Some college or AA degree	married	2.11	1.3-3.49	2	1	240	130	30	2	4	0.0816327	0	47.77	1.8494	4.55	1.22	261.3	88.3459	18022.4	1874	77.77	273.74	56.04	74	166.2	26.8	1	0	13.912	21.785	16.288	pro	3	3
2	Non-Hispanic White	High school graduate/GED or equivalent	married	1.62	1.3-3.49	2	2	300	145.333	68	1	10.5	0.214286	1	50.81	3.41588	5.12	0.65	508.5	173.561	82244.6	1442	34.37	251.89	39.6	79.8	158.1	31.9	1	0	13.236	12.105	10.967	pro	4	4
2	Non-Hispanic White	High school graduate/GED or equivalent	married	2.64	1.3-3.49	2	2	240	110	48	1	8	0.163265	0	115.39	1.77056	6.08	1.47	677.5	204.304	100192	1226	63.17	173.59	34.92	63.1	160.2	24.6	2	0	15.873	9.701	6.187	pro	3	2
2	Mexican American	Less than 9th grade	married	1.85	1.3-3.49	2	2	60	126.667	66	1	11.5	0.234694	1	54.18	2.69298	4.42	1.29	234.7	145.906	20375.3	1056	38.91	162.52	30.9	80.9	152.6	34.7	1	1	10.494	10.961	7.449	pro	3	4
1	Non-Hispanic Black	High school graduate/GED or equivalent	Never married	1.33	1.3-3.49	1	1	600	110	74.6667	1	7.33	0.149592	0	41.39	3.57543	4.63	1.24	577.1	147.987	6598.66	1042	45.57	123.18	42.82	98.5	169.6	34.2	2	1	13.401	17.419	9.299	pro	4	4
2	Non-Hispanic White	Some college or AA degree	married	2.89	1.3-3.49	2	2	360	145.543	63.4651	2	11.5	0.234694	1	83.47	3.58721	4.92683	1.40825	532.907	299.424	86264.2	1760	51.14	246.3	65.03	77.5	160.8	30	2	0	23.606	26.176	9.758	pro	4	4
1	Non-Hispanic White	College graduate or above	married	4.3	>3.5	2	1	420	113.298	68.4522	1	5.83	0.11898	0	59.89	-1.08987	5.43	1.34	634.7	-65.2723	143836	2015	66.98	236.17	91.9	81.6	175.9	26.4	2	0	29.555	33.108	21.996	anti	1	3
2	Non-Hispanic White	High school graduate/GED or equivalent	Widowed	1.21	<1.3	2	2	540	154.667	64	2	7	0.142857	0	91.25	1.79608	5.87	1.47	250.2	163.892	20567.2	1524	52.92	192.45	61.86	65.7	165.4	24	1	0	16.812	21.625	17.233	pro	3	2
1	Non-Hispanic White	High school graduate/GED or equivalent	married	1.65	1.3-3.49	2	1	300	148.174	75.2507	2	8.5	0.173469	0	41.82	1.04383	3.36	1.14	166.8	43.653	45994.5	2296	91.15	291.4	89.23	57.8	163.2	21.7	2	1	36.454	31.948	14.734	pro	2	2
2	Non-Hispanic White	9-11th grade	Widowed	1.24	<1.3	1	1	120	154.667	66.6667	2	9	0.183673	0	80.26	3.12658	5.15	1.29	210.3	250.94	26395.3	1185	33.01	178.75	24.5	64.8	162.1	24.7	1	0	8.562	9.765	4.606	pro	4	2
2	Non-Hispanic White	High school graduate/GED or equivalent	Widowed	1.16	<1.3	1	1	360	168.209	59.4651	2	23.83	0.486327	1	94.54	1.21416	4.63	1.86	1800.7	114.786	32008.2	1477	38.95	211.69	57.95	77.6	159.4	30.5	1	0	19.243	18.353	16.701	pro	2	4
2	Non-Hispanic White	Some college or AA degree	Widowed	5	>3.5	2	1	120	118	71.3333	1	7.5	0.153061	0	105.06	2.54221	5.17	1.81	282.7	267.084	35450.4	1457	43.26	270.2	28.22	71.9	157.5	29	2	0	8.136	8.876	8.648	pro	3	3
1	Non-Hispanic White	Some college or AA degree	married	5	>3.5	1	2	480	138	57.3333	1	8.5	0.173469	0	96.81	-2.30084	3.28	1.16	372.7	-222.745	44701.1	1752	54.2	278.03	54.72	103	176.8	33	1	1	17.665	22.325	11.287	anti	1	4
2	Other Hispanic	Some college or AA degree	married	1.32	1.3-3.49	2	1	180	129.333	66	2	8.33	0.17	0	22.6	2.42044	5.38	1.34	277.5	54.702	8993.5	631	41.85	67.77	21.04	90.1	156.5	36.8	2	1	6.476	8.316	4.172	pro	3	4
2	Non-Hispanic White	College graduate or above	married	1.36	1.3-3.49	2	1	480	116	78.6667	2	5	0.102041	0	63.06	1.56439	5.87	1.55	616.2	98.6503	66615.2	998	41.79	137.12	43.72	60.4	158.3	24.1	2	0	14.977	14.358	11.018	pro	2	2
2	Non-Hispanic White	High school graduate/GED or equivalent	married	2.64	1.3-3.49	1	1	540	165.333	84.6667	2	6.5	0.132653	0	102.39	2.49619	4.65	1.37	414	255.585	89606.7	1105	48.01	105.09	55.68	81.6	165.6	29.8	1	0	10.879	13.758	28.087	pro	3	3
1	Non-Hispanic Black	9-11th grade	Widowed	0.92	<1.3	1	1	60	144	84.6667	2	10.33	0.210816	1	44.41	1.80487	3.78	1.68	203	80.1544	9689.91	3636	69.43	222.68	98.88	97.2	174.5	31.9	1	0.5	27.641	40.267	25.2	pro	3	4
2	Non-Hispanic White	Some college or AA degree	married	2.04	1.3-3.49	1	1	120	130.667	66	2	6	0.122449	0	62.12	-1.09395	4.76	1.22	439.1	-67.9564	54978.8	2542	52.98	362.63	106.35	94.1	162.5	35.6	2	0	30.736	38.087	30.906	anti	1	4
1	Mexican American	Some college or AA degree	married	1.08	<1.3	1	1	180	137.333	60.6667	1	6.5	0.132653	0	66.96	-1.08179	5.97	1.37	760.1	-72.4369	25241.5	3900	138.75	567.75	127.98	66	166.7	23.8	1	0	47.436	48.975	21.212	anti	1	2
1	Non-Hispanic White	Some college or AA degree	Living with partner	1.07	<1.3	1	1	360	131.333	74	1	5	0.102041	0	50.61	1.4057	4.45	1.58	479.7	71.1423	9100.26	1692	43.65	220.2	73.2	75.9	175.1	24.8	2	0	18.781	25.129	24.576	pro	2	2
2	Non-Hispanic Black	9-11th grade	Widowed	1	<1.3	2	2	600	114	72.6667	2	17.16	0.350204	1	22.04	2.29989	6.44	1.94	497.4	50.6896	10511.6	1605	62.8	189.05	67.88	127.6	159	50.5	1	0	20.728	30.507	14.365	pro	3	4
1	Non-Hispanic Black	High school graduate/GED or equivalent	married	5	>3.5	1	1	120	132	68.6667	2	6.83	0.139388	0	73.7	0.350537	4.11	1.06	634.7	25.8346	7580.44	1635	85.01	168.76	69.73	75.3	170	26.1	2	0	16.564	30.56	16.155	pro	2	3
2	Non-Hispanic White	High school graduate/GED or equivalent	Never married	1.42	1.3-3.49	1	2	240	145.333	73.3333	2	9.5	0.193878	0	91.55	-0.319487	3.62	1.86	646.5	-29.249	73050.6	1435	46.54	228.02	41.61	49	148.6	22.2	1	0	16.128	13.055	9.358	anti	1	2
2	Non-Hispanic White	Some college or AA degree	married	1.57	1.3-3.49	2	2	300	134.876	74.1318	1	9.33	0.190408	0	108.09	-0.723803	5.15	1.24	507	-78.2359	51431.2	1199	60.63	186.15	26.08	61.2	150.7	26.9	1	0.5	8.512	8.705	5.789	anti	1	3
2	Mexican American	Some college or AA degree	married	5	>3.5	2	1	480	126.667	77.3333	1	2.83	0.0577551	0	59.91	2.36683	5.87	1.16	374.2	141.797	13584.4	835	30.75	102.62	23.5	62.4	161.6	23.9	1	0	4.212	9.43	8.182	pro	3	2
2	Non-Hispanic White	9-11th grade	Widowed	1.25	<1.3	2	2	30	156	73.3333	2	7.5	0.153061	0	78.62	2.81768	4.73	1.4	201.5	221.526	212941	850	41.82	147.54	11.44	78	158.7	31	1	0	2.526	3.096	4.716	pro	3	4
2	other	College graduate or above	married	5	>3.5	2	2	180	136.209	80.7984	1	2	0.0408163	0	103.92	-3.14655	6.34	1.55	586	-326.99	7037.98	2536	130.18	304.37	98	63.2	162.2	24	2	0	19.049	31.666	41.556	anti	1	2
1	Non-Hispanic White	9-11th grade	married	3.06	1.3-3.49	1	1	300	130.667	73.3333	1	8.5	0.173469	0	94.84	2.32065	5.22	1.32	222.1	220.091	142212	2334	63.29	349.73	69.41	103.3	177.9	32.6	2	0	23.408	25.671	15.137	pro	3	4
1	Non-Hispanic Black	Less than 9th grade	married	1.85	1.3-3.49	2	1	240	116.667	82	2	15.16	0.309388	1	89.78	0.301821	5.38	1.37	588.2	27.0975	4769.5	1981	68.14	220.91	99.77	94.2	168.2	33.3	2	1	17.665	45.731	30.335	pro	2	4
1	Non-Hispanic White	High school graduate/GED or equivalent	Divorced	2.3	1.3-3.49	1	1	180	122.667	71.3333	1	4	0.0816327	0	84.94	0.319684	7.32	1.06	811.8	27.154	15858	1644	66.67	169.45	79.55	101.7	171.6	34.5	2	0	32.049	24.312	18.484	pro	2	4
1	Non-Hispanic White	College graduate or above	married	3.3	1.3-3.49	1	1	720	139.333	72.6667	1	13.83	0.282245	1	85.1	1.12851	4.65	0.88	643.5	96.0363	19316.8	449	16.74	71.1	14.81	106.1	164.2	39.4	1	1	5.223	3.984	3.062	pro	2	4
2	Non-Hispanic Black	Some college or AA degree	Divorced	1.8	1.3-3.49	2	2	720	104.667	66.6667	2	8	0.163265	0	104.7	0.822312	4.34	1.58	782.3	86.0961	20235.1	1935	68.79	213.17	89.94	45.6	150.6	20.1	2	0	28.525	36.085	18.061	pro	2	2
2	Non-Hispanic White	High school graduate/GED or equivalent	Widowed	0.86	<1.3	2	1	480	126.667	58	2	15.81	0.322653	1	94.35	-1.38353	4.89	0.85	482.7	-130.536	55877.5	1110	61.8	200.18	28.23	97.4	167.1	34.9	1	0	9.302	7.569	7.843	anti	1	4
1	Other Hispanic	Less than 9th grade	Separated	4.66	>3.5	2	1	180	118.667	52	2	4.5	0.0918367	0	83.96	1.49208	3.88	1.24	355	125.275	31621.9	1516	37.01	241.31	48.03	75.7	165.5	27.6	2	0	8.581	15.09	19.93	pro	2	3
1	Other Hispanic	Less than 9th grade	married	1.7	1.3-3.49	1	1	300	118	52.6667	2	10.83	0.22102	1	84.98	-1.26199	3.59	1.19	350.6	-107.244	15930.6	2166	142.06	279.36	56.19	80.6	167.2	28.8	1	0	21.177	16.612	12.576	anti	1	3
1	Non-Hispanic White	High school graduate/GED or equivalent	married	5	>3.5	1	2	720	128	74	2	6.5	0.132653	0	78.92	1.08998	4.6	0.96	385.2	86.0214	104124	1973	120.61	202.89	74.34	87.6	171.1	29.9	1	0	24.167	30.492	13.923	pro	2	3
1	Non-Hispanic White	College graduate or above	married	5	>3.5	2	1	600	124	73.3333	1	6	0.122449	0	90.54	-1.0176	3.52	1.29	752.8	-92.1335	113535	2895	117.61	272.59	147.78	91	172	30.8	1	0	28.062	58.553	51.93	anti	1	4
1	Non-Hispanic White	College graduate or above	married	4.15	>3.5	1	1	300	130	72.6667	1	4	0.0816327	0	69.13	1.58305	5.46	1.19	194.8	109.436	151447	1774	53.72	265.06	57.19	88.7	169.8	30.8	1	0	17.232	18.729	16.108	pro	2	4
2	other	College graduate or above	Never married	3.48	1.3-3.49	1	2	360	126.667	76.6667	2	15.33	0.312857	1	84.42	-1.18822	4.22	1.29	1040.6	-100.31	7016.41	4329	145.24	506.29	195.86	82.5	156.2	33.8	1	0	79.871	73.705	29.936	anti	1	4
2	Non-Hispanic White	High school graduate/GED or equivalent	married	1.88	1.3-3.49	1	1	120	139.333	70.6667	2	10.5	0.214286	1	34.13	0.641538	5.2	1.97	459	21.8957	76746.3	1352	81.81	130.82	55.92	50.1	164.9	18.4	1	1	18.249	17.75	15.005	pro	2	1
2	Non-Hispanic White	Some college or AA degree	Widowed	3.67	>3.5	2	1	240	121.333	67.3333	2	4	0.0816327	0	62.93	3.33749	5.92	1.11	324.7	210.028	80768.6	1040	49.36	116.74	41.97	87.9	162	33.5	1	0	15.703	17.687	4.51	pro	4	4
2	Non-Hispanic White	College graduate or above	married	1.52	1.3-3.49	2	1	120	122	56.6667	1	6.5	0.132653	0	69.65	1.2064	5.25	1.4	804.4	84.0258	66341.6	1909	44.76	237.92	94.91	68.6	161.2	26.4	1	0	21.949	42.209	24.808	pro	2	3
2	Non-Hispanic Black	High school graduate/GED or equivalent	Separated	0.2	<1.3	1	1	960	207.333	106.667	2	11.31	0.230816	1	30.75	2.04341	4.91	2.43	217	62.8349	17128	2874	78.03	164.7	88.87	76.8	163.2	28.8	1	0.5	33.722	35.43	8.913	pro	3	3
2	Non-Hispanic Black	High school graduate/GED or equivalent	Widowed	2.69	1.3-3.49	2	2	300	159.333	84	1	6	0.122449	0	137.36	2.17716	5.59	1.45	745.4	299.054	16065.3	1494	55.14	153.66	76.04	82.2	162.1	31.3	1	0	28.955	22.549	19.358	pro	3	4
2	Non-Hispanic Black	Less than 9th grade	Widowed	0.91	<1.3	1	1	300	139.333	59.3333	2	18.5	0.377551	1	25.84	1.63383	3.49	1.06	281.9	42.2182	15188.6	1260	26.03	187.14	48.85	95.6	162.4	36.2	1	1	9.353	18.2	19.227	pro	2	4
2	Non-Hispanic White	Some college or AA degree	married	1.13	<1.3	1	1	180	130.667	78	2	10.98	0.224082	1	89.52	4.10679	5.69	1.03	380.8	367.64	92780	863	22.54	148.75	23.22	53	150	23.6	1	0	12.155	6.282	2.949	pro	4	2
2	Non-Hispanic White	High school graduate/GED or equivalent	Widowed	1.16	<1.3	1	1	240	122.667	88.6667	1	17.16	0.350204	1	63.52	1.1972	4.19	1.27	760.1	76.0464	40571.3	1247	49.19	160.66	40.34	81.4	155.6	33.6	1	1	13.876	11.418	12.044	pro	2	4
1	other	College graduate or above	married	2.72	1.3-3.49	1	1	960	132	81.3333	2	3.5	0.0714286	0	72.99	-0.104811	3.59	1.29	580.1	-7.65015	21589.4	3630	163.15	429.34	130.02	78	169.8	27.1	1	0	57.328	44.688	19.615	anti	1	3
1	Non-Hispanic White	High school graduate/GED or equivalent	married	3.97	>3.5	1	1	4	143.333	63.3333	1	6	0.122449	0	75.29	-0.681983	3.67	1.6	283.4	-51.3465	171194	1822	94.84	262.81	46.37	66.4	168.9	23.3	1	0	14.735	16.03	10.733	anti	1	2
1	Non-Hispanic White	High school graduate/GED or equivalent	married	2.38	1.3-3.49	2	2	180	166	26	1	9.99	0.203878	0	77.91	-0.739398	2.95	1.37	656.1	-57.6065	67299.9	2276	68.37	346.32	74.05	60.6	171.3	20.7	1	0	28.715	25.407	12.317	anti	1	2
1	Non-Hispanic White	College graduate or above	Living with partner	4.48	>3.5	1	1	720	112.667	76	2	7.83	0.159796	0	67.2	0.804731	5.35	1.58	172.7	54.0779	32737.6	2706	84.26	251.12	76.3	96.2	175.2	31.3	1	0	27.312	24.161	18.615	pro	2	4
2	Other Hispanic	High school graduate/GED or equivalent	Widowed	0.69	<1.3	2	1	300	126	81.3333	2	20.48	0.417959	1	99.3	2.8356	6.85	1.24	484.1	281.575	34351.8	772	42.99	103.85	20.92	86.1	157.8	34.6	1	1	8.977	6.035	3.16	pro	3	4
2	Non-Hispanic White	Some college or AA degree	married	3.4	1.3-3.49	1	1	240	130.667	66.6667	2	16.33	0.333265	1	99.47	1.33295	4.76	2.3	423.6	132.588	110442	2749	70.29	394.29	107.61	75.2	161	29	1	0	49.531	30.954	16.992	pro	2	3
2	Non-Hispanic White	High school graduate/GED or equivalent	Widowed	1.81	1.3-3.49	1	2	180	122	67.3333	1	5	0.102041	0	77.65	3.01706	3	1.32	307.7	234.275	73005.2	1823	89.2	173.07	85.22	93.9	160.9	36.3	1	1	32.79	28.394	17.096	pro	4	4
2	Mexican American	Less than 9th grade	Widowed	1.18	<1.3	1	1	120	117.333	66	1	11.65	0.237755	1	89.04	1.62571	4.86	1.68	448	144.753	20620.7	2012	69.62	294.11	66.87	58.3	155.5	24.1	2	1	21.707	28.07	12.053	pro	2	2
1	Non-Hispanic White	9-11th grade	married	1.7	1.3-3.49	2	1	300	130	62.6667	1	13.83	0.282245	1	71.18	3.63184	3.8	0.96	557.9	258.514	37705.3	759	28.5	98.73	30.71	77.4	178	24.4	2	1	8.209	12.921	6.026	pro	4	2
2	Non-Hispanic Black	Some college or AA degree	Divorced	5	>3.5	1	2	660	127.333	49.3333	2	12.5	0.255102	1	82.7	-1.26384	3.7	1.14	329.1	-104.52	30512.1	2394	137.02	176.27	127.7	172.5	170.9	59.1	1	1	31.031	49.138	39.632	anti	1	4
1	Non-Hispanic White	College graduate or above	Living with partner	4.59	>3.5	2	1	480	128	68.6667	1	5.5	0.112245	0	27.75	-0.647683	4.22	1.55	738	-17.9732	142057	3151	110.73	409.51	125.11	71.3	167.2	25.5	1	0	51.356	39.2	24.579	anti	1	3
1	Non-Hispanic Black	High school graduate/GED or equivalent	married	5	>3.5	1	2	480	168	94	2	5.5	0.112245	0	82.3	-2.90537	6.13	0.93	624.3	-239.112	16344.9	3589	173.7	464.67	120.44	91.9	167.3	32.8	1	0	49.825	39.912	17.372	anti	1	4
1	Non-Hispanic White	Less than 9th grade	Widowed	0.92	<1.3	2	1	600	127.333	72	2	9.5	0.193878	0	73.17	-0.193869	5.84	0.88	166.8	-14.1854	22872.8	3442	91.73	368.76	176.53	128.5	177.1	41	1	1	47.514	69.017	44.602	anti	1	4
1	Non-Hispanic White	Some college or AA degree	married	2.64	1.3-3.49	1	1	180	115.333	73.3333	1	6.33	0.129184	0	77.14	-0.0844193	3.52	1.06	421.4	-6.5121	100794	1873	87.66	220.99	75.49	82.8	164.4	30.6	1	0	21.013	27.434	22.406	anti	1	4
1	Non-Hispanic White	College graduate or above	married	1.15	<1.3	1	1	300	133.333	39.3333	1	5	0.102041	0	75.7	-1.85707	3.78	1.32	475.3	-140.58	26712.4	2797	75.12	389.62	102.33	70	173.5	23.3	1	0	24.106	44.425	27.777	anti	1	2
2	Non-Hispanic White	High school graduate/GED or equivalent	married	5	>3.5	1	1	420	111.333	76	1	6	0.122449	0	113.51	3.29158	4.81	1.6	418.4	373.628	21253.8	1335	53.16	187.31	43.67	77.1	157.4	31.1	2	0	20.009	12.637	7.667	pro	4	4
1	Non-Hispanic Black	High school graduate/GED or equivalent	married	0.99	<1.3	1	1	120	146	96	1	4	0.0816327	0	53.25	0.272534	4.63	1.34	187.5	14.5124	12927	1875	96.2	228.49	45.13	98.5	171.2	33.6	1	0	10.559	17.16	12.971	pro	2	4
2	Non-Hispanic White	College graduate or above	Separated	5	>3.5	2	2	240	121.333	64.6667	2	8.66	0.176735	0	69.25	-1.57305	5.04	1.27	929.9	-108.934	97765.1	1993	102.32	269.08	59.43	91.5	169.8	31.7	1	0	23.516	17.86	11.89	anti	1	4
2	Mexican American	High school graduate/GED or equivalent	Divorced	0.05	<1.3	2	2	240	118	76	1	10.83	0.22102	1	78.32	-0.278456	5.2	1.34	457.6	-21.8087	17020.5	1507	86.54	221.72	33.45	84.4	144.8	40.3	1	0	8.94	12.47	8.505	anti	1	4
1	Non-Hispanic Black	High school graduate/GED or equivalent	married	5	>3.5	1	1	360	157.333	97.3333	1	5	0.102041	0	41.28	2.37876	5.69	1.03	349.1	98.195	4904.59	2007	76.72	200.31	82.34	103.8	175.6	33.7	1	0	25.912	32.697	14.726	pro	3	4
2	Non-Hispanic White	Some college or AA degree	married	5	>3.5	1	1	360	135.333	85.3333	2	5.33	0.108776	0	129.14	-1.14481	4.86	1.78	717.3	-147.841	82416.4	1739	71.22	200.2	52.45	65.3	173.3	21.7	1	0	18.226	16.6	13.883	anti	1	2
1	Non-Hispanic White	Some college or AA degree	married	1.89	1.3-3.49	2	2	480	121.333	80.6667	2	15.83	0.323061	1	73.78	-1.21982	4.4	1.09	267.2	-89.9984	44511.6	2441	74.57	275.54	119.1	87.8	166.2	31.8	1	1	39.735	41.051	29.794	anti	1	4
1	Other Hispanic	Less than 9th grade	married	0.81	<1.3	1	1	120	165.333	84	2	9	0.183673	0	30.67	-2.18321	7.47	1.4	267.9	-66.9591	17866.2	2840	142.43	326.17	111.99	91	168.7	32	1	1	24.502	41.141	35.116	anti	1	4
2	Non-Hispanic White	High school graduate/GED or equivalent	married	0.39	<1.3	2	1	480	156	67.3333	2	9.5	0.193878	0	53.01	4.34545	6.88	1.27	277.5	230.352	29086.1	808	22.17	140.16	18.02	75.1	155.7	31	1	0	7.556	5.685	3.839	pro	4	4
1	Non-Hispanic Black	College graduate or above	married	5	>3.5	2	1	720	118.667	80	1	14	0.285714	1	46.34	4.3643	4.19	0.93	433.9	202.242	5678.65	1206	27.81	143.9	58.03	95.6	169.8	33.2	1	0.5	19.157	23.195	10.483	pro	4	4
1	other	College graduate or above	married	2.64	1.3-3.49	1	1	600	101.333	74	1	5.33	0.108776	0	75.18	3.08453	4.94	1.45	196.3	231.895	8072.38	1253	44.16	161.88	51.69	79.2	178.9	24.7	2	0	12.044	21.049	15.134	pro	4	2
1	Non-Hispanic White	High school graduate/GED or equivalent	Never married	2.41	1.3-3.49	2	2	540	142	73.3333	2	18.82	0.384082	1	50.98	2.78756	3.83	1.81	944.6	142.11	67541.4	971	54.48	95.7	42.4	65.4	163.9	24.3	2	1	15.327	14.718	8.908	pro	3	2
1	Non-Hispanic White	Some college or AA degree	married	5	>3.5	2	1	360	166.667	56	2	6.5	0.132653	0	91.42	0.968151	5.17	1.42	445	88.5084	88073.8	2687	110.6	286.1	76.23	78.7	165.7	28.7	2	0	33.786	23.555	10.491	pro	2	3
2	Non-Hispanic White	Some college or AA degree	married	1.98	1.3-3.49	2	1	480	126.667	74	2	22.98	0.46898	1	127.45	2.4253	4.99	1.86	893	309.104	58866.6	1506	43.75	216.57	55.97	47.9	156.9	19.5	1	0	14.736	21.676	16.023	pro	3	2
2	Non-Hispanic White	College graduate or above	married	4.96	>3.5	2	1	720	136.667	78	1	6	0.122449	0	121.73	0.58098	5.61	1.37	1048	70.7227	163039	1670	54.1	199.5	83.51	56.9	154.4	23.9	2	0	15.063	33.609	30.104	pro	2	2
1	Non-Hispanic White	College graduate or above	married	4.3	>3.5	2	1	600	134	67.3333	1	7.5	0.153061	0	89.73	-2.00988	3.13	1.19	394.1	-180.347	20060	2593	107.91	304.32	111.42	91.9	177	29.3	2	0	30.02	34.477	40.654	anti	1	3
2	Non-Hispanic White	High school graduate/GED or equivalent	married	5	>3.5	1	1	360	106.667	59.3333	2	5.5	0.112245	0	75.8	0.513772	6.1	1.5	429.5	38.9439	53980.7	2759	98.49	294.57	135.45	71.3	164.4	26.4	1	0	38.708	47.168	37.042	pro	2	3
2	Other Hispanic	High school graduate/GED or equivalent	Divorced	4.92	>3.5	1	1	780	130	69.3333	1	3	0.0612245	0	52.7	2.84735	5.56	1.76	356.5	150.056	11527	2143	100.57	212.06	98.94	58.3	158.1	23.3	2	0	37.173	37.702	16.226	pro	3	2
1	other	College graduate or above	married	1.72	1.3-3.49	1	1	600	139.333	69.3333	2	10.83	0.22102	1	44.24	0.962669	3.52	1.47	195.6	42.5885	11384.8	1246	49.01	164.91	45.54	85.9	166.7	30.9	1	1	12.091	14.815	13.742	pro	2	4
2	Mexican American	9-11th grade	married	1.56	1.3-3.49	2	2	180	95.3333	68	2	20.32	0.414694	1	55.69	4.44372	5.74	1.06	450.9	247.471	29610.1	879	35.44	112.81	32.55	76.7	154.6	32.1	1	1	11.116	12.66	5.823	pro	4	4
1	Other Hispanic	High school graduate/GED or equivalent	married	0.89	<1.3	1	1	180	152.667	82	2	7	0.142857	0	58.87	2.67002	5.43	2.02	638.4	157.184	17099.4	1688	68.42	202.05	68.3	77.8	173.4	25.9	1	1	20.11	25.731	17.243	pro	3	3
1	Non-Hispanic White	Some college or AA degree	married	5	>3.5	1	1	240	127.333	81.3333	2	2.5	0.0510204	0	119	2.02171	3.57	1.45	571.2	240.584	155561	2632	101.9	241.87	114.32	98.2	183.9	29	2	0	42.438	44.298	16.301	pro	3	3
2	Other Hispanic	Some college or AA degree	Living with partner	4.48	>3.5	2	1	420	127.333	86.6667	2	4	0.0816327	0	91	0.0513864	6.96	1.14	157.2	4.67616	13196	1661	62.86	258.15	39.14	72.7	154.6	30.4	1	0	12.198	11.658	12.254	pro	1	4
2	Non-Hispanic Black	College graduate or above	Divorced	2.3	1.3-3.49	1	1	360	157.333	68	2	20.99	0.428367	1	109.48	3.47514	4.6	2.3	374.2	380.458	9017.87	875	50.58	55.88	32.96	60.2	162.1	22.9	1	1	8.985	11.682	9.545	pro	4	2
1	Non-Hispanic Black	Some college or AA degree	married	4.58	>3.5	1	1	240	135.333	67.3333	2	5	0.102041	0	54.03	-1.9615	4.45	1.24	269.4	-105.98	14739.1	2972	78.35	366.99	123.58	136.1	182.1	41	1	0	35.602	43.182	37.114	anti	1	4
2	Non-Hispanic White	Some college or AA degree	married	4.76	>3.5	2	1	240	128	66.6667	2	5	0.102041	0	119.86	-0.69918	5.12	2.25	662.7	-83.8037	65291.2	1780	101.37	75.16	123.57	66.5	159.5	26.1	1	0	40.251	48.319	28.438	anti	1	3
2	Non-Hispanic White	Some college or AA degree	Widowed	5	>3.5	1	1	180	117.333	60.6667	1	8.66	0.176735	0	70.4	-0.679284	4.94	1.16	321	-47.8216	80768.6	1792	95.95	225.06	59.08	107.9	164.9	39.7	1	0	23.3	18.257	12.595	anti	1	4
1	Non-Hispanic White	College graduate or above	Divorced	5	>3.5	2	1	120	112.667	71.3333	1	4.5	0.0918367	0	124.7	3.15103	5.04	1.47	295.9	392.933	89851.6	1081	49.87	119.43	28.78	81.1	177.4	25.8	1	0	10.343	10.325	4.834	pro	4	3
2	Non-Hispanic White	High school graduate/GED or equivalent	Widowed	3.13	1.3-3.49	1	1	360	124.667	12.6667	2	12.49	0.254898	1	91.44	1.281	4.55	1.14	179.3	117.134	59128.4	3174	86.16	318.34	178.1	102.9	160.1	40.1	1	1	73.704	67.924	25.166	pro	2	4
2	Other Hispanic	Less than 9th grade	Separated	0.68	<1.3	1	2	180	140	86.6667	1	17.49	0.356939	1	55.87	1.66147	3.7	1.27	388.2	92.8266	14040.9	1106	39.57	200.52	20.45	94.3	156.2	38.7	1	0	8.146	6.355	3.974	pro	2	4
1	Non-Hispanic White	Some college or AA degree	married	4.76	>3.5	1	1	300	122.667	75.3333	1	6.5	0.132653	0	68.83	-1.04341	4.19	1.42	392.6	-71.8179	99961	2512	128.42	257.78	113.2	100.1	184	29.6	1	0	23.372	35.381	43.39	anti	1	3
1	Non-Hispanic Black	College graduate or above	Living with partner	5	>3.5	1	1	600	132.667	67.3333	1	6	0.122449	0	65.3	2.13988	5.95	1.01	245	139.734	15852.7	1604	64.8	130.19	94.34	102.2	174.3	33.6	2	0	19.602	39.691	29.543	pro	3	4
2	Non-Hispanic White	Some college or AA degree	Widowed	2.31	1.3-3.49	1	1	720	121.333	58	2	15.33	0.312857	1	79.94	3.72105	3.8	0.91	292.2	297.461	31992.8	802	45.06	44.1	50.33	89.3	165.2	32.7	1	0	15.498	16.903	13.921	pro	4	4
2	Mexican American	College graduate or above	married	4.42	>3.5	2	2	480	130.209	69.4651	1	9.5	0.193878	0	61.2	2.3193	5.43	1.14	343.2	141.941	18590.4	2150	87.32	220.22	102.89	88	160.3	34.2	1	0.5	37.81	40.256	19.599	pro	3	4
2	Mexican American	Less than 9th grade	married	0.68	<1.3	2	2	180	126	63.3333	2	7.83	0.159796	0	41.46	1.01667	6.54	1.84	586	42.1513	12458.1	1333	65.71	166.16	48.17	69.3	159.8	27.1	2	1	15.163	13.088	16.282	pro	2	3
2	Non-Hispanic White	High school graduate/GED or equivalent	Widowed	2.16	1.3-3.49	1	2	480	124.667	62	2	18	0.367347	1	79.46	-1.74677	6.08	1.29	150.6	-138.799	17101.3	1343	69.49	211.25	33.49	90	159.2	35.5	1	1	12.338	12.453	5.452	anti	1	4
2	Non-Hispanic White	College graduate or above	Divorced	3.9	>3.5	2	1	540	138.667	45.3333	1	7	0.142857	0	20.56	0.223531	9.05	1.06	236.9	4.5958	117035	2114	80.78	265.71	77.22	67.3	173	22.5	1	0	34.195	25.684	12.043	pro	2	2
2	other	Some college or AA degree	married	1.68	1.3-3.49	2	2	300	110	51.3333	1	11	0.22449	1	116.05	3.03675	4.01	1.03	453.1	352.415	15954.4	684	20.11	109.03	19.43	70.9	153.5	30.1	1	1	9.991	5.331	2.185	pro	4	4
2	Non-Hispanic White	High school graduate/GED or equivalent	Widowed	1.36	1.3-3.49	2	2	300	160	54.6667	2	6.5	0.132653	0	83.67	3.5373	4.63	1.19	380.8	295.966	25569.4	1764	37.01	270.64	61.99	113.2	171.5	38.5	1	0	25.511	20.637	12.569	pro	4	4
2	Non-Hispanic White	Some college or AA degree	Living with partner	2.03	1.3-3.49	2	1	480	131.333	71.3333	1	4	0.0816327	0	137.99	-0.019091	5.72	2.46	1033.2	-2.63436	178222	1435	73.72	215.75	37.89	45.2	151.6	19.7	2	0	8.488	15.533	10.441	anti	1	2
2	Non-Hispanic White	High school graduate/GED or equivalent	married	2.04	1.3-3.49	1	1	360	120	76	2	10	0.204082	0	160.49	3.4473	6.28	2.2	1114.4	553.256	117359	1798	49.37	219.55	82.32	52.5	154.4	22	2	0	27.338	29.959	17.535	pro	4	2
1	Non-Hispanic White	9-11th grade	Divorced	0.66	<1.3	1	1	540	133.333	65.3333	2	9.66	0.197143	0	90.02	3.33478	6.18	1.14	406.6	300.197	27577.2	1604	65.43	133.67	89.69	86.3	172.9	28.9	1	1	28.12	35.572	19.587	pro	4	3
2	Non-Hispanic Black	High school graduate/GED or equivalent	Widowed	0.92	<1.3	1	1	240	114	62.6667	2	13	0.265306	1	24.99	3.46326	5.17	1.19	129.2	86.5469	28066.3	2420	77.34	299.8	106.16	83.5	163.1	31.4	2	1	35.417	38.651	23.839	pro	4	4
1	Other Hispanic	High school graduate/GED or equivalent	married	0.89	<1.3	1	1	180	130.667	71.3333	2	9	0.183673	0	42.57	1.29	6.54	1.81	389.7	54.9155	16107.1	1460	68.71	158.94	61.61	65.1	160.8	25.2	2	0	10.799	24.272	22.499	pro	2	3
1	other	College graduate or above	married	5	>3.5	2	2	300	138.667	64	1	3	0.0612245	0	53.77	-1.2477	6.13	1.09	407.4	-67.0891	41407	1473	85.99	166.34	53.49	75.8	176	24.5	1	0	13.239	19.643	16.188	anti	1	2
2	Mexican American	College graduate or above	married	1.7	1.3-3.49	2	2	120	124.876	69.4651	1	5.5	0.112245	0	21.12	0.191944	5.53	1.6	292.2	4.05386	40068	1799	76.89	262.14	51.81	58.6	151	25.7	2	0	12.719	24.329	11.214	pro	2	3
2	Non-Hispanic White	Some college or AA degree	Widowed	0.18	<1.3	2	2	360	167.333	46	1	6.5	0.132653	0	43.11	2.82967	3.31	1.4	542.4	121.987	73383.9	1457	46.38	195.98	56.99	45.2	153.8	19.1	1	0	14.643	21.607	17.384	pro	3	2
2	Non-Hispanic Black	College graduate or above	Divorced	2.07	1.3-3.49	2	2	180	132.876	73.4651	1	7	0.142857	0	141.67	2.57722	4.42	1.5	485.6	365.115	6713.03	1240	47.08	178.44	38.77	90	159	35.6	1	0.5	14.159	15.235	6.945	pro	3	4
2	Non-Hispanic Black	Some college or AA degree	Widowed	4.76	>3.5	2	2	420	133.333	0	2	13.32	0.271837	1	60.46	1.84237	7.09	1.68	600.7	111.389	8962.51	2289	66.86	274.33	107.06	79	153.6	33.5	1	0	28.936	37.125	32.395	pro	3	4
1	Non-Hispanic White	Some college or AA degree	married	5	>3.5	1	1	420	114.667	70	2	4.5	0.0918367	0	66.68	2.10397	4.45	1.55	726.9	140.293	130515	3105	106.83	352.72	85.66	73.8	181	22.5	2	0	25.81	33.869	19.093	pro	3	2
1	Mexican American	High school graduate/GED or equivalent	Living with partner	4.59	>3.5	2	1	240	153.333	92	1	4.5	0.0918367	0	56.68	-0.240021	4.47	1.14	470.1	-13.6044	21128.2	2152	81.33	336.48	60.88	74.8	170.4	25.8	1	0	17.599	24.183	14.551	anti	1	3
1	Non-Hispanic Black	High school graduate/GED or equivalent	married	2.06	1.3-3.49	1	1	240	143.333	80	2	16.66	0.34	1	72.55	0.74486	4.19	1.5	804.4	54.0396	7621.01	2943	177.93	326.37	105.87	80.1	176.4	25.7	2	1	33.126	42.298	22.351	pro	2	3
1	Non-Hispanic Black	Less than 9th grade	Divorced	0.77	<1.3	1	2	300	138	72	1	8	0.163265	0	69.05	3.15605	2.82	1.03	526.9	217.925	7024.45	946	25.85	160.51	22.1	76	176.9	24.3	1	1	11.265	6.813	2.745	pro	4	2
1	Non-Hispanic White	Less than 9th grade	Never married	1.39	1.3-3.49	1	1	360	144	94	2	17.48	0.356735	1	26.98	3.88918	10.29	1.32	187.5	104.93	36043.6	1337	38.49	141.29	69.59	89.9	165.7	32.7	1	1	18.617	31.838	14.843	pro	4	4
1	Non-Hispanic White	Less than 9th grade	Widowed	3.24	1.3-3.49	1	1	720	130.876	38.7984	2	16.5	0.336735	1	36.02	0.451375	4.92683	1.40825	532.907	16.2585	60114.2	1880	62.02	183.06	101.31	96.6	183.8	28.6	2	0	27.326	32.935	34.018	pro	2	3
2	Non-Hispanic White	Some college or AA degree	married	4.15	>3.5	1	1	360	135.333	62	2	6	0.122449	0	97.97	3.3599	5.97	1.19	488.6	329.169	148757	1929	57.08	246.1	80.74	86.4	160	33.8	2	0	29.122	25.213	17.957	pro	4	4
2	Non-Hispanic White	9-11th grade	married	5	>3.5	2	2	240	143.333	68	2	11.49	0.23449	1	65.1	0.436107	4.37	1.32	253.1	28.3906	81503.1	1688	50.54	267.83	50.08	73.9	162.1	28.1	2	0	18.464	13.969	12.741	pro	2	3
1	other	College graduate or above	married	4.59	>3.5	2	1	180	109.333	73.3333	1	7.5	0.153061	0	49.98	-2.31099	5.59	1.34	267.2	-115.503	15834.1	2133	76.22	259.89	69.22	88.5	172.5	29.7	2	0	25.191	22.612	16.742	anti	1	3
2	other	College graduate or above	married	2.64	1.3-3.49	2	2	600	128.667	82	1	10.16	0.207347	0	24.95	2.29336	6.23	1.58	329.1	57.2194	10893.5	935	62.71	109.7	27.71	59.2	168.5	20.9	2	1	6.792	9.666	7.887	pro	3	2
1	Other Hispanic	Some college or AA degree	married	2.52	1.3-3.49	2	2	480	136	75.3333	2	6.5	0.132653	0	77.95	3.20725	5.79	0.91	145.4	250.005	43042.2	2167	77.86	313.73	68.13	72.3	174.5	23.7	2	0	27.772	22.473	9.702	pro	4	2
2	Non-Hispanic Black	Some college or AA degree	Never married	2.31	1.3-3.49	2	1	120	116	52.6667	2	10	0.204082	0	57.06	0.331114	4.58	1.29	944.6	18.8934	10944.9	1671	71.56	225.32	54.72	83.9	156.2	34.4	1	0	12.463	21.225	17.665	pro	2	4
2	Non-Hispanic White	High school graduate/GED or equivalent	married	2.45	1.3-3.49	1	1	480	128	69.3333	2	17.5	0.357143	1	50.84	3.95452	3.62	0.93	229.5	201.048	41135.5	1530	50.91	253.43	39.84	108.7	166.1	39.4	1	1	12.305	17.738	7.617	pro	4	4
2	Non-Hispanic White	Some college or AA degree	married	5	>3.5	2	1	780	136	80	1	3.5	0.0714286	0	113.57	-2.28092	6.72	1.27	307.7	-259.044	123553	2328	100.3	340.14	70.82	74.5	158	29.8	2	0	16.836	27.313	18.293	anti	1	3
1	Non-Hispanic Black	9-11th grade	married	1.39	1.3-3.49	2	1	360	160	69.3333	1	7.5	0.153061	0	40.2	4.01898	3.93	1.34	622.9	161.563	7621.01	952	26.63	147.56	25.98	79	174.3	26	2	1	8.296	12.276	3.757	pro	4	3
2	Non-Hispanic Black	9-11th grade	Widowed	0.36	<1.3	2	2	480	120	68	2	12.49	0.254898	1	40.18	4.49091	4.89	1.09	397	180.445	15188.6	553	18.29	66.56	23.99	87.1	159	34.5	1	0	9.176	9.271	3.252	pro	4	4
1	Non-Hispanic White	Some college or AA degree	married	2.68	1.3-3.49	1	2	360	143.333	56.6667	2	10.16	0.207347	0	78.29	1.11932	3.31	0.88	856.1	87.6318	19622.8	2913	88.62	420.61	101.74	76.6	172.2	25.8	1	0	51.43	33.992	8.72	pro	2	3
2	Non-Hispanic White	High school graduate/GED or equivalent	Divorced	2.95	1.3-3.49	2	2	180	136	85.3333	2	4	0.0816327	0	142	3.44222	5.04	2.22	530.6	488.795	42694.4	1964	51.99	268.91	79.07	58.5	157.8	23.5	2	0	26.955	26.472	21.081	pro	4	2
2	Non-Hispanic Black	Some college or AA degree	married	1.69	1.3-3.49	2	2	30	128.209	65.4651	2	11.5	0.234694	1	88.97	1.94965	3.31	1.03	1970.5	173.46	8511.47	1308	42.17	192.23	45.07	76.7	148.9	34.6	1	1	10.331	15.25	16.301	pro	3	4
2	Mexican American	Some college or AA degree	married	2.97	1.3-3.49	1	1	420	109.333	60	2	12	0.244898	1	35.93	4.33564	3.83	1.24	629.5	155.78	20274.3	1054	34.85	111.09	52.96	77.4	152	33.5	1	0	18.972	18.919	10.914	pro	4	4
1	Other Hispanic	High school graduate/GED or equivalent	married	3.04	1.3-3.49	2	1	360	118.667	60.6667	2	5.5	0.112245	0	106.24	-1.52936	3.54	1.03	235.4	-162.479	12240.6	2248	93.85	334.19	61.56	70.4	158.7	28	1	0	18.335	24.511	11.447	anti	1	3
1	Mexican American	High school graduate/GED or equivalent	Divorced	0.24	<1.3	1	1	120	94	52.6667	2	11	0.22449	1	57.62	1.90064	3.1	0.91	214.8	109.515	24270.9	2698	82.43	384.17	97.17	75.9	169.9	26.3	2	0	42.361	33.666	12.703	pro	3	3
1	Non-Hispanic Black	College graduate or above	married	5	>3.5	1	1	480	146	76.6667	1	6	0.122449	0	68.67	-3.84312	6.15	1.34	262.7	-263.907	6603.86	1864	84.42	215.43	86.54	109.9	188.5	30.9	2	0	20.941	32.914	24.902	anti	1	4
1	Non-Hispanic White	Some college or AA degree	married	3.4	1.3-3.49	1	1	180	156	57.3333	1	10.5	0.214286	1	91.32	1.35666	5.95	1.09	441.3	123.891	54448.3	1668	64.72	193.93	60.73	94.2	179.3	29.3	1	0	19.28	24.889	12.521	pro	2	3
2	Other Hispanic	9-11th grade	married	1.73	1.3-3.49	1	1	360	136	48.6667	2	7.5	0.153061	0	40.76	0.126956	4.58	1.22	515.9	5.17471	18128.8	2971	68.96	436.32	111.33	79.1	164.1	29.4	2	1	45.165	39.98	21.489	pro	2	3
1	Non-Hispanic White	College graduate or above	married	5	>3.5	2	1	300	130.667	80.6667	1	3.5	0.0714286	0	76.77	-0.419907	5.9	1.91	394.1	-32.2363	218808	3900	113.98	549.73	147.08	91.9	182.4	27.6	2	0	49.414	53.546	33.075	anti	1	3
1	Non-Hispanic Black	Some college or AA degree	married	3.58	>3.5	1	1	360	152	18.6667	2	5.5	0.112245	0	57.6	0.446831	4.63	1.34	636.2	25.7375	10102.1	2854	106.34	267.52	154.78	85.2	174.4	28	1	0	32.523	70.415	41.937	pro	2	3
2	Mexican American	Some college or AA degree	Divorced	2.94	1.3-3.49	2	1	120	116	48.6667	1	5.5	0.112245	0	50.92	4.43859	4.42	1.5	405.2	226.013	17518.4	1231	45.72	137.42	55.76	66.8	157.4	27	2	0	21.266	22.7	6.228	pro	4	3
2	Non-Hispanic Black	9-11th grade	married	3.3	1.3-3.49	2	2	240	132	58.6667	2	13.33	0.272041	1	25.8	-1.53737	4.29	1.5	298.9	-39.6642	9540.02	4163	136.26	444.02	219.45	79.5	155.7	32.8	1	1	57.704	98.613	46.779	anti	1	4
2	Non-Hispanic White	9-11th grade	married	1.7	1.3-3.49	2	1	600	127.333	61.3333	2	4.83	0.0985714	0	90.26	2.25429	3.54	1.22	409.6	203.472	54680.8	1638	55.28	217.62	63.24	50.2	161	19.4	2	0	19.873	20.569	17.104	pro	3	2
2	Non-Hispanic Black	Some college or AA degree	Widowed	1.92	1.3-3.49	2	2	300	99.3333	68.6667	2	17.83	0.363878	1	21.28	2.32431	4.24	1.55	194.8	49.4612	5497.73	1950	74.87	205.49	94.91	100.5	167.3	35.9	1	1	28.076	32.847	25.233	pro	3	4
1	Non-Hispanic Black	High school graduate/GED or equivalent	Divorced	3.4	1.3-3.49	1	1	480	142	78.6667	2	5.5	0.112245	0	25.09	0.0361089	4.4	0.85	198.5	0.905974	4042.41	2414	85.39	305.9	97.68	84.3	174.8	27.6	1	0	28.982	35.792	25.282	pro	1	3
1	Non-Hispanic Black	Some college or AA degree	married	2.33	1.3-3.49	2	1	240	116.667	70	2	11	0.22449	1	75.34	3.27566	3.67	0.98	826.6	246.788	4675.18	1095	61	106.39	46.89	74.9	167.9	26.6	1	1	8.84	16.146	17.37	pro	4	3
1	Non-Hispanic Black	9-11th grade	Widowed	2.75	1.3-3.49	1	1	360	145.333	48.6667	2	8.66	0.176735	0	37.8	4.02642	5.12	1.5	410.3	152.199	11007.4	1366	29.03	137.32	78.57	95.6	173.6	31.7	2	1	18.815	28.513	27.621	pro	4	4
2	Non-Hispanic White	High school graduate/GED or equivalent	married	1.95	1.3-3.49	1	1	480	118.667	78.6667	1	11.5	0.234694	1	31.82	3.69174	4.86	1.47	367.5	117.471	67434.4	1370	42.75	146.21	71.14	71.4	166.4	25.8	2	0	32.3	20.038	13.605	pro	4	3
1	Non-Hispanic White	High school graduate/GED or equivalent	married	5	>3.5	2	2	360	118	56	1	7	0.142857	0	80.64	4.04835	2.82	1.14	247.2	326.459	10743.9	1092	41.39	126.63	46.35	80.6	170.9	27.6	1	1	16.361	15.628	9.777	pro	4	3
1	Mexican American	Less than 9th grade	married	1.52	1.3-3.49	1	1	600	119.333	74.6667	2	10.83	0.22102	1	20.33	3.23832	5.28	1.29	384.5	65.8351	32695	1657	66.15	154.24	85.32	84	168.3	29.7	1	1	25.528	31.96	22.675	pro	4	3
1	Mexican American	Less than 9th grade	married	0.41	<1.3	2	1	120	116	64.6667	1	7	0.142857	0	78.37	2.78916	5.79	1.14	332.1	218.586	9896.18	1255	95.53	173.12	20.85	59.7	155.4	24.7	2	1	3.812	7.245	6.048	pro	3	2
2	Non-Hispanic Black	9-11th grade	married	1.39	1.3-3.49	2	1	120	140.667	70	2	8	0.163265	0	51.3	0.718013	4.47	1.76	1018.4	36.834	10563.9	1183	32.26	210.88	25.31	77.2	157.6	31.1	1	0.5	7.826	8.585	6.151	pro	2	4
2	other	Some college or AA degree	Divorced	4.13	>3.5	2	2	300	108	54	2	5.5	0.112245	0	106.1	-1.21779	6.54	2.09	656.8	-129.207	31331.7	1603	56.65	249.52	48.86	48.8	147.2	22.5	2	0	11.505	19.224	14.564	anti	1	2
1	Non-Hispanic White	College graduate or above	Never married	5	>3.5	2	2	240	180	92.6667	2	14.5	0.295918	1	85.27	-0.913451	4.19	1.11	538	-77.89	55400.5	2267	47.74	307.29	103.82	76.5	168.4	27	1	0	20.868	30.368	46.634	anti	1	3
2	Non-Hispanic White	Some college or AA degree	Divorced	2.48	1.3-3.49	2	2	420	157.333	80.6667	2	6.33	0.129184	0	132.55	2.07203	4.99	1.71	215.5	274.648	52737.4	1304	37.64	218.95	34.66	82.5	158.9	32.7	1	0	8.099	14.098	9.19	pro	3	4
2	Non-Hispanic Black	High school graduate/GED or equivalent	married	2.31	1.3-3.49	1	1	60	125.333	77.3333	2	7.99	0.163061	0	59.56	4.82787	5.95	2.74	388.9	287.548	7205.42	2557	54.58	345.9	108.51	73.1	162.7	27.6	1	0	37.481	44.758	15.292	pro	4	3
2	Non-Hispanic White	Some college or AA degree	married	5	>3.5	2	1	120	97.3333	58	1	13.99	0.28551	1	74.02	4.29011	5.04	2.51	1608.8	317.554	43791.4	1049	26.19	167.12	31.62	56.7	157.5	22.9	2	0	11.684	12.902	4.166	pro	4	2
2	Other Hispanic	High school graduate/GED or equivalent	Divorced	2.44	1.3-3.49	2	2	480	160	74	1	9.83	0.200612	0	23.57	2.31279	6.67	1.37	515.1	54.5124	42730.5	2400	90.89	319.06	87.43	60.6	154.5	25.4	2	0	28.796	33.859	19.472	pro	3	3
2	Non-Hispanic Black	High school graduate/GED or equivalent	married	5	>3.5	2	2	960	139.333	68.6667	2	15	0.306122	1	35.98	0.260143	4.09	1.34	611.1	9.35994	14298	1881	70.99	214.13	85.53	93.3	160.8	36.1	1	0	30.254	20.225	28.991	pro	2	4
1	other	College graduate or above	married	4.08	>3.5	1	1	360	133.333	73.3333	1	5	0.102041	0	86.94	2.88794	4.47	1.03	426.6	251.078	6471.31	1515	51.33	229.51	46.62	74.6	173.6	24.8	2	0	12.611	18.171	12.804	pro	3	2
2	Non-Hispanic White	Some college or AA degree	married	5	>3.5	1	1	480	149.333	93.3333	2	10.33	0.210816	1	22.19	2.41408	5.95	1.53	369	53.5685	150599	2230	61	192.48	138.79	120.7	175.9	39	1	0	39.826	57.154	28.769	pro	3	4
1	Non-Hispanic White	High school graduate/GED or equivalent	married	1.16	<1.3	2	1	480	134.667	86.6667	2	12.32	0.251429	1	91.61	0.64248	6.65	0.96	455.3	58.8576	17784.2	2729	74.15	316.3	106.35	93.7	174.3	30.8	2	1	30.466	43.482	24.111	pro	2	4
2	Non-Hispanic White	Some college or AA degree	Widowed	2.72	1.3-3.49	1	1	240	106.667	51.3333	2	14.83	0.302653	1	62.07	1.9299	4.42	2.12	594.8	119.789	100980	1295	108.53	109.57	29.69	52.9	160.2	20.6	1	0	10.789	8.324	6.953	pro	3	2
1	Non-Hispanic White	Some college or AA degree	Never married	1.25	<1.3	2	1	120	99.3333	68.6667	2	9.5	0.193878	0	70.37	-1.0075	3.34	0.91	944.6	-70.8975	21553.1	2034	84.35	285.07	70.95	106.1	195	27.9	1	0	23.983	17.049	25.842	anti	1	3
1	other	College graduate or above	Never married	0.83	<1.3	1	1	720	124	62.6667	1	5.5	0.112245	0	63.54	1.54613	4.24	1.16	276.8	98.2413	19430.5	1181	93.31	85.97	51.33	85.6	161.5	32.8	2	1	15.396	18.246	13.405	pro	2	4
1	Non-Hispanic Black	Some college or AA degree	Separated	1.47	1.3-3.49	1	1	180	140.667	35.3333	2	12.33	0.251633	1	101.3	-0.14746	4.63	1.89	270.8	-14.9377	6763.02	3614	188.7	314.02	188.81	70.9	167.1	25.4	1	0	41.823	87.021	48.175	anti	1	3
1	Non-Hispanic Black	9-11th grade	married	1.73	1.3-3.49	1	1	780	157.333	97.3333	2	4.5	0.0918367	0	59.35	2.78168	6.1	1.19	365.3	165.093	8248.96	2550	84.42	228.05	143.86	79.3	168	28.1	1	0	53.829	53.188	24.977	pro	3	3
2	Other Hispanic	9-11th grade	Widowed	2.11	1.3-3.49	2	1	600	101.333	42	2	4	0.0816327	0	60.44	0.798542	5.66	1.09	760.1	48.2639	15978.6	1564	64.51	236.34	42.37	75	153	32	1	0	17.07	14.185	7.167	pro	2	4
2	Non-Hispanic Black	9-11th grade	Widowed	0.81	<1.3	2	1	60	190	102.667	2	3.33	0.0679592	0	95.94	0.962847	5.9	1.73	1166	92.3755	7036.8	2179	54.27	307.29	86.26	54.2	162.2	20.6	1	0	18.557	33.677	28.388	pro	2	2
2	Non-Hispanic Black	Some college or AA degree	Widowed	5	>3.5	2	1	600	130.667	69.3333	2	7.5	0.153061	0	68.28	-3.23234	4.91	1.89	661.2	-220.704	6405.3	2274	48.71	337.88	86.66	79.5	170.3	27.4	1	0	23.734	26.807	30.233	anti	1	3
2	Non-Hispanic White	9-11th grade	married	0.87	<1.3	2	2	120	120	0	2	12.33	0.251633	1	83.53	4.42333	5.07	1.27	162.4	369.481	84676.4	982	27.06	167.73	25.24	45.9	149.6	20.5	2	0	8.849	9.253	4.798	pro	4	2
2	Other Hispanic	College graduate or above	Widowed	1.84	1.3-3.49	1	2	600	124.667	34	2	12.5	0.255102	1	61.15	3.79679	5.04	1.24	299.6	232.173	15618	1213	67.41	81.65	70.61	116.2	160.4	45.2	1	0	36.975	21.997	5.86	pro	4	4
2	Mexican American	9-11th grade	married	0.67	<1.3	2	2	120	123.333	62	2	5	0.102041	0	22.15	2.17893	4.73	1.14	789.7	48.2633	23398.8	1299	50.27	160.92	52.66	70	150.9	30.7	1	0	13.204	18.36	15.088	pro	3	4
1	Non-Hispanic White	High school graduate/GED or equivalent	Widowed	1.84	1.3-3.49	2	2	600	135.647	61.6264	2	10.5	0.214286	1	48.14	0.48687	3.54	1.11	666.4	23.4379	9889.57	2623	99.4	264.9	135.04	76.3	167	27.4	1	0	40.436	47.216	35.888	pro	2	3
2	other	College graduate or above	Never married	4.92	>3.5	2	2	420	137.647	68.2931	1	5.5	0.112245	0	76.97	-0.113881	4.47	1.5	623.6	-8.76541	38853.9	2205	77.77	337.64	70.26	61.6	157.1	25	1	0	26.506	27.562	10.404	anti	1	3
2	Non-Hispanic Black	High school graduate/GED or equivalent	Separated	1.74	1.3-3.49	1	1	120	178	83.3333	2	10.82	0.220816	1	24.73	1.38054	5.9	2.09	177.1	34.1407	6716.91	1745	79.63	233.38	56.1	53.5	156.4	21.9	1	1	14.975	19.306	17.479	pro	2	2
2	Non-Hispanic Black	College graduate or above	married	5	>3.5	1	1	720	137.543	86.1318	1	12	0.244898	1	21	3.31594	5.74	1.14	439.8	69.6347	7871.5	2087	39.81	332.84	71.81	78.7	159.1	31.1	1	0	20.961	25.741	17.551	pro	4	4
1	Non-Hispanic Black	Some college or AA degree	Divorced	3.49	1.3-3.49	1	1	420	127.333	62.6667	2	6.5	0.132653	0	64.89	2.08411	4.34	1.45	313.7	135.238	4904.59	1806	54.86	259.71	61.31	80.9	178.2	25.5	2	0	14.418	24.142	19.285	pro	3	3
2	Mexican American	Some college or AA degree	Widowed	1.49	1.3-3.49	2	2	120	134	74.6667	2	6.33	0.129184	0	62.1	1.53709	6.75	1.78	477.5	95.4532	34678.6	2244	101.82	227.54	106.07	64.5	149.5	28.9	1	0.5	25.273	32.558	40.566	pro	2	3
1	Other Hispanic	Some college or AA degree	married	2.24	1.3-3.49	1	1	480	104	49.3333	2	10	0.204082	0	66.18	1.7668	3.26	1.09	238.4	116.927	12476.2	2459	85.52	306.84	96.99	104.2	170.1	36	1	0	32.896	41.037	14.594	pro	3	4
1	Non-Hispanic Black	Some college or AA degree	Divorced	5	>3.5	1	1	480	126.667	82	1	13.15	0.268367	1	47.15	0.701684	6.15	1.53	340.2	33.0844	14598	1246	53.41	146.91	32.27	121	176.5	38.8	2	1	12.51	10.338	6.278	pro	2	4
1	Non-Hispanic White	9-11th grade	Widowed	2.2	1.3-3.49	1	1	360	124.667	69.3333	2	4.99	0.101837	0	48.54	4.6722	5.69	1.19	432.5	226.789	61525.7	2332	75.38	349.59	72.09	103	184.6	30.2	2	0	29.213	28.395	9.366	pro	4	4
1	Other Hispanic	Some college or AA degree	married	2.65	1.3-3.49	1	1	180	143.333	65.3333	2	8	0.163265	0	67.07	-0.0160205	5.97	1.27	381.5	-1.07449	30663.8	2995	103.21	403.45	113.47	83	164.5	30.7	1	1	37.644	39.969	28.251	anti	1	4
2	Other Hispanic	Some college or AA degree	married	5	>3.5	2	2	420	126.667	74.6667	1	3	0.0612245	0	86.34	4.26161	5.97	1.53	635.4	367.947	9732.46	765	25.5	115.35	24.2	59.7	157.4	24.1	1	0	8.091	8.692	5.52	pro	4	2
1	Non-Hispanic Black	Some college or AA degree	married	1.61	1.3-3.49	1	1	180	115.333	71.3333	1	6	0.122449	0	12.66	3.53497	4.24	1.06	235.4	44.7527	6340.94	681	46.28	81.27	14.78	102.4	168.3	36.2	2	0	3.741	6.395	3.205	pro	4	4
2	Non-Hispanic White	College graduate or above	Divorced	5	>3.5	2	1	480	136.876	73.4651	1	7.5	0.153061	0	86.51	1.95016	6.13	1.45	893	168.708	121716	1802	80.97	266.08	47.98	76.1	172.2	25.7	1	0	14.282	14.854	13.213	pro	3	3
1	Non-Hispanic White	College graduate or above	Living with partner	5	>3.5	2	1	720	116	65.3333	1	8.81	0.179796	0	39.5	0.438	4.78	0.83	660.5	17.301	52124.9	3405	113.17	418.83	146.4	91.7	177	29.3	2	0	48.047	46.289	39.152	pro	2	3
2	Non-Hispanic Black	High school graduate/GED or equivalent	Widowed	1.16	<1.3	2	1	120	120.667	56	2	16.16	0.329796	1	23.79	4.03995	4.58	1.14	402.9	96.1105	20157.2	772	36.65	118.01	18.12	108.1	164.4	40	1	0	3.416	6.892	6.373	pro	4	4
1	Non-Hispanic White	Some college or AA degree	Living with partner	1.16	<1.3	1	1	240	130	58	2	8.5	0.173469	0	82.72	2.8411	4.09	0.7	811.8	235.016	11995.3	1950	61.27	266.13	73.85	79.1	190	21.9	1	0	27.586	30.22	10.903	pro	3	2
2	Non-Hispanic White	Less than 9th grade	Widowed	0.86	<1.3	2	2	480	127.333	22.6667	2	14.5	0.295918	1	94.24	3.52555	4.91	1.63	151.3	332.248	33147.2	1549	49.3	204.52	60.91	66.1	152.9	28.3	1	0	18.346	23.179	15.214	pro	4	3
1	Non-Hispanic White	College graduate or above	Divorced	5	>3.5	2	1	720	98.6667	65.3333	2	3	0.0612245	0	77.63	-3.49896	4.14	1.45	679.7	-271.625	129328	4582	117.58	681.73	183.74	69.3	182.9	20.7	2	0	34.333	94.808	44.809	anti	1	2
2	Non-Hispanic White	Some college or AA degree	married	3.06	1.3-3.49	2	1	300	124	74	2	10.16	0.207347	0	83.7	2.06276	5.43	1.66	551.3	172.653	139686	1705	50.26	231.14	48.92	99.1	172.4	33.3	2	0	17.436	17.898	9.806	pro	3	4
1	Non-Hispanic White	High school graduate/GED or equivalent	married	1.59	1.3-3.49	2	1	480	136.667	86	2	5	0.102041	0	43.99	0.0370472	4.65	1.09	254.6	1.62971	50709.7	2901	124	226.12	171.98	91.5	170.4	31.5	1	0	53.341	70.353	38.264	pro	1	4
2	Non-Hispanic White	Some college or AA degree	married	4.49	>3.5	1	1	120	152.667	80	1	5	0.102041	0	123.45	-1.73057	6.47	2.07	2110.7	-213.639	81637.1	1584	35.89	193.09	85.82	65.7	159.7	25.8	1	0.5	17.528	44.216	16.757	anti	1	3
1	Other Hispanic	Some college or AA degree	Divorced	1.72	1.3-3.49	1	1	420	135.333	70	2	9.49	0.193673	0	29.76	2.51438	4.84	1.53	672.3	74.8279	11929.3	1561	86.77	205.15	42.06	61.2	161.1	23.6	1	1	15.831	13.582	8.341	pro	3	2
1	Non-Hispanic White	College graduate or above	married	5	>3.5	2	1	840	154	78.6667	1	12.66	0.258367	1	99.52	-0.88082	5.4	1.24	578.6	-87.6592	125787	2457	93.01	315.1	101.73	106.6	181.4	32.4	1	1	30.053	36.453	24.4	anti	1	4
2	Non-Hispanic White	Some college or AA degree	married	3.97	>3.5	2	1	480	108	63.3333	1	6	0.122449	0	113.3	2.02069	5.15	1.71	715.9	228.944	58626.2	1147	43.54	143.33	47.22	57.5	159.5	22.6	2	0	11.13	16.056	15.486	pro	3	2
1	Other Hispanic	College graduate or above	married	3.04	1.3-3.49	2	1	480	143.333	70.6667	2	6	0.122449	0	103.05	3.68219	5.12	1.16	555.7	379.45	16415.9	1536	57.24	172.49	71.02	90.4	166.9	32.5	1	0	25.808	27.446	13.788	pro	4	4
2	Non-Hispanic White	Some college or AA degree	married	5	>3.5	2	1	300	116.667	80.6667	1	3	0.0612245	0	109.16	2.66306	7.03	2.04	7896.6	290.7	152797	563	50.73	84.44	5.63	75.7	154.8	31.6	2	0	1.553	1.244	1.685	pro	3	4
2	Non-Hispanic White	Some college or AA degree	married	3.4	1.3-3.49	1	1	240	123.333	64.6667	2	10.82	0.220816	1	79.1	2.64709	7.21	1.4	621.4	209.385	81987.7	1253	64.34	138.58	53.12	79.8	164.7	29.4	2	0	13.507	18.993	15.919	pro	3	3
2	Non-Hispanic Black	High school graduate/GED or equivalent	married	3.85	>3.5	1	1	720	130.667	92.6667	2	9	0.183673	0	70.7	3.00609	4.97	1.47	467.9	212.531	18189.3	1114	37.2	89.03	68.7	83	154.8	34.6	1	1	22.488	27.859	12.63	pro	4	4
1	Non-Hispanic White	College graduate or above	married	5	>3.5	1	1	300	143.333	79.3333	2	6	0.122449	0	75.23	-1.19325	4.71	1.45	760.1	-89.7682	20520	2458	91.28	286.06	75.99	76.3	179.3	23.7	1	0	20.51	31.212	18.987	anti	1	2
2	Non-Hispanic White	High school graduate/GED or equivalent	Divorced	3.13	1.3-3.49	1	1	480	134	78.6667	2	8.82	0.18	0	52.73	0.865056	4.91	1.34	338.7	45.6144	101826	2522	67.47	321.42	104.31	67.3	169.4	23.5	1	0	44.136	37.601	14.61	pro	2	2
2	Non-Hispanic White	College graduate or above	married	3.3	1.3-3.49	2	2	360	114	59.3333	1	5	0.102041	0	71.98	0.758342	6.18	1.68	366.8	54.5855	77596.5	1187	65.55	144.92	41.96	110.8	162.1	42.2	2	0	18.557	12.075	7.142	pro	2	4
1	Non-Hispanic White	College graduate or above	married	5	>3.5	1	1	180	138.667	84.6667	1	5.5	0.112245	0	77.78	1.74576	4.45	1.06	316.6	135.785	72169.5	2197	99.28	233.11	97.12	103.1	187.7	29.3	1	0	32.673	36.268	19.7	pro	3	3
2	Non-Hispanic Black	College graduate or above	married	4.08	>3.5	2	2	180	139.333	68.6667	1	3	0.0612245	0	56.57	4.41218	5.46	1.34	782.3	249.597	26189.8	1399	30.21	226.64	46.47	64.6	166.6	23.3	2	0	25.873	10.468	6.978	pro	4	2
2	Non-Hispanic Black	Some college or AA degree	Divorced	2.65	1.3-3.49	2	1	720	104.667	76	1	4	0.0816327	0	98.45	1.15289	5.17	1.37	450.2	113.502	30820.3	2845	98.12	305.62	142.73	83.9	161.8	32	2	0	39.647	51.951	42.902	pro	2	4
1	Non-Hispanic White	College graduate or above	married	4.96	>3.5	2	1	480	122	69.3333	1	8	0.163265	0	87.97	0.542424	6.98	3.18	454.6	47.7171	90399.2	1686	82.39	231.46	40.38	58.2	162.4	22.1	1	0	14.907	13.742	8.522	pro	2	2
1	Non-Hispanic White	9-11th grade	Widowed	1.16	<1.3	1	1	360	146.667	93.3333	1	7.5	0.153061	0	124.44	3.38626	4.14	1.06	826.6	421.386	95346.5	1832	57.26	227.56	79.99	80.4	170.2	27.8	2	0	25.021	27.723	20.301	pro	4	3
1	Non-Hispanic White	High school graduate/GED or equivalent	married	2.72	1.3-3.49	1	1	300	142	38.6667	1	11	0.22449	1	92.06	2.39906	3.49	1.37	107	220.858	86157.5	2213	72.02	275.17	83.28	73.8	177.7	23.4	1	0	32.097	28.318	13.71	pro	3	2
2	Other Hispanic	College graduate or above	married	5	>3.5	2	2	360	141.333	83.3333	2	8.99	0.183469	0	42.1	3.31315	6.36	1.32	797	139.484	18378.7	839	42.14	102.49	35.88	77.5	160	30.3	2	1	9.852	13.609	9.438	pro	4	4
1	Non-Hispanic White	College graduate or above	married	5	>3.5	1	1	480	114	79.3333	1	9.83	0.200612	0	63.05	-0.729951	4.19	1.71	279	-46.0234	134205	2739	111.51	298.5	98.13	89.6	179.8	27.7	1	0	28.255	35.065	27.208	anti	1	3
1	Non-Hispanic Black	High school graduate/GED or equivalent	married	3.06	1.3-3.49	2	1	720	100.667	55.3333	2	10.5	0.214286	1	20.94	1.60808	3.54	1.4	264.2	33.6733	10972.3	2593	117.98	277.93	110.65	109.4	169.6	38	1	0	25.088	46.289	30.128	pro	2	4
1	Non-Hispanic White	Some college or AA degree	married	3.8	>3.5	1	1	360	136	77.3333	1	11.5	0.234694	1	70.77	1.66588	4.47	1.58	915.1	117.895	32298.1	1631	114.83	144.97	55.36	79.3	173.1	26.5	2	0.5	17.785	18.996	13.812	pro	3	3
2	Non-Hispanic White	College graduate or above	married	5	>3.5	1	1	300	106.667	76.6667	1	5.5	0.112245	0	94.37	2.07464	5.33	1.99	326.2	195.784	107080	1303	37.48	174.97	50.82	61.6	149.9	27.4	2	0	28.286	12.939	5.865	pro	3	3
1	Non-Hispanic Black	College graduate or above	married	2.88	1.3-3.49	2	1	420	138	96	2	8	0.163265	0	53.7	-0.624471	5.9	0.88	259	-33.5341	20511.7	1675	99.4	205.39	51.96	91.9	174.6	30.1	1	1	9.726	21.183	16.634	anti	1	4
1	Non-Hispanic White	College graduate or above	married	5	>3.5	1	1	240	141.333	79.3333	1	5	0.102041	0	100.14	1.2566	4.37	1.4	518.8	125.836	145862	2917	101.32	397.03	95.04	79.5	171.2	27.1	2	0	42.054	29.52	15.617	pro	2	3
2	Non-Hispanic Black	9-11th grade	Widowed	2.39	1.3-3.49	2	2	240	127.333	64.6667	1	12.82	0.261633	1	89.81	4.08409	5.61	1.53	181.5	366.792	7375.14	1308	45.04	217.58	29.43	88.2	160.2	34.4	1	0	7.433	13.416	5.94	pro	4	4
1	Non-Hispanic Black	9-11th grade	Widowed	0.75	<1.3	1	2	180	122	68.6667	1	8	0.163265	0	59.3	2.33917	5.09	1.34	467.9	138.713	8142.65	1700	68.13	244.53	51.52	87	165	32	1	0	15.524	21.692	9.724	pro	3	4
2	Other Hispanic	9-11th grade	Never married	2.31	1.3-3.49	2	2	480	136	76.6667	2	7	0.142857	0	73.62	3.69093	5.12	1.27	372.7	271.726	29667.5	1729	77.75	166.12	83.13	74.7	157	30.3	1	1	41.277	24.302	10.066	pro	4	4
1	Non-Hispanic White	College graduate or above	Never married	5	>3.5	2	2	720	101.333	56.6667	1	5.33	0.108776	0	72.24	-0.681323	4.24	1.27	267.9	-49.2188	136004	2202	132.98	215.88	93.92	61.5	177.4	19.5	2	0	24.441	39.073	22.92	anti	1	2
1	Non-Hispanic Black	High school graduate/GED or equivalent	married	3.03	1.3-3.49	1	1	360	133.333	77.3333	2	7.83	0.159796	0	56.1	2.46422	5.43	1.5	560.9	138.243	5512.29	2216	85.45	261.17	93.12	75.8	169	26.5	1	0	36.239	33.607	14.977	pro	3	3
2	Non-Hispanic White	9-11th grade	married	0.86	<1.3	1	1	180	134	52.6667	1	23.47	0.47898	1	93.84	-0.541318	5.38	1.34	439.8	-50.7973	74676.5	1514	115.46	171.91	42.76	86.5	147.3	39.9	1	1	16.929	13.305	7.641	anti	1	4
1	Non-Hispanic Black	Some college or AA degree	Widowed	1.24	<1.3	1	1	600	130	75.3333	2	9.5	0.193878	0	31.02	-1.14059	4.58	1.01	500.4	-35.3811	5096.28	3599	119.93	397.1	182.57	110.2	178.5	34.6	2	1	53.713	82.746	31.91	anti	1	4
1	other	Some college or AA degree	Living with partner	2.3	1.3-3.49	1	1	240	102.667	65.3333	2	7.5	0.153061	0	105.37	3.41359	4.29	1.37	482.7	359.69	66472	737	14.44	118.89	4.32	82.6	177.4	26.2	1	0	1.934	1.038	0.779	pro	4	3
2	Non-Hispanic White	High school graduate/GED or equivalent	married	3.3	1.3-3.49	2	1	300	117.333	75.3333	1	8	0.163265	0	105.8	-0.0521981	6.62	2.09	633.9	-5.52256	72682.1	1728	61.99	211.49	68.66	48.1	152.9	20.6	2	0	17.728	28.554	17.619	anti	1	2
1	other	College graduate or above	married	4.23	>3.5	2	1	480	134.667	54	1	6.5	0.132653	0	156.35	-2.05515	3.44	1.19	2088.5	-321.322	45421.8	2028	74.18	308.87	65.13	56.6	159.2	22.3	2	1	15.598	23.556	19.332	anti	1	2
2	Other Hispanic	Some college or AA degree	Divorced	0.73	<1.3	2	2	15	166.667	54	1	7.5	0.153061	0	60.94	1.66668	5.38	1.27	424.4	101.568	14040.9	1470	40.7	251.66	34.99	53.8	152.2	23.2	1	0	8.612	12.059	12.277	pro	3	2
2	other	9-11th grade	married	1.18	<1.3	1	2	480	120.667	70.6667	2	10.99	0.224286	1	74.2	-0.272861	3.88	1.01	394.8	-20.2463	50240.4	1708	59.9	295.51	35.37	90.8	160.3	35.3	1	0	13.805	11.584	7.016	anti	1	4
1	Other Hispanic	9-11th grade	married	0.79	<1.3	2	1	360	146	86.6667	2	10.5	0.214286	1	93.05	1.36961	4.58	1.11	340.2	127.442	8949.16	1546	76.26	191.95	53.06	112.9	167	40.5	1	1	16.64	19.093	12.234	pro	2	4
1	Non-Hispanic White	Some college or AA degree	married	5	>3.5	1	2	720	142	76.6667	2	10.5	0.214286	1	33.29	-2.49887	4.16	0.75	429.5	-83.1875	313091	1723	106.11	207.85	54.99	124.9	173.9	41.3	1	1	14.536	19.816	14.419	anti	1	4
1	Non-Hispanic White	Some college or AA degree	Divorced	5	>3.5	1	1	120	98.6667	51.3333	1	6	0.122449	0	79.31	1.779	5.56	1.29	449.4	141.092	89851.6	1883	124.42	97.65	112.98	105.7	176.2	34	1	0	28.03	40.469	36.539	pro	3	4
1	Non-Hispanic White	Some college or AA degree	Divorced	3.23	1.3-3.49	1	1	480	148.667	56	1	6.5	0.132653	0	81.26	3.82151	3.8	1.45	210.3	310.536	42228.5	1292	20.41	177.7	32.67	111.6	175.8	36.1	1	1	18.908	8.263	1.495	pro	4	4
1	Non-Hispanic White	High school graduate/GED or equivalent	Divorced	4.59	>3.5	2	1	240	165.333	56.6667	1	9	0.183673	0	124.16	0.282999	6.05	1.16	789.7	35.1372	46840.3	2008	118.08	227.52	71.14	92.8	172.4	31.2	1	0	22.745	19.612	23.396	pro	2	4
2	Non-Hispanic White	Some college or AA degree	Widowed	5	>3.5	2	2	420	130	60	2	4	0.0816327	0	65.69	4.39608	5.84	1.47	207.4	288.778	45099.2	958	23.68	127.51	41.21	102.8	174.5	33.8	1	0	15.448	16.032	5.978	pro	4	4
2	Non-Hispanic Black	Less than 9th grade	Widowed	1.65	1.3-3.49	2	2	360	146.667	71.3333	1	6.99	0.142653	0	25.85	3.54086	4.01	1.6	693.7	91.5313	29400.8	718	19.68	108.35	23.17	71.1	149	32	1	0	6.494	9.784	3.839	pro	4	4
2	Non-Hispanic Black	College graduate or above	Never married	5	>3.5	2	2	480	124.667	70.6667	2	5	0.102041	0	53.73	2.40338	5.33	1.86	495.9	129.133	23995.8	1610	50.16	206.7	66.6	62.5	160.2	24.4	2	0	17.834	29.44	13.689	pro	3	2
1	Non-Hispanic Black	Some college or AA degree	married	2.7	1.3-3.49	1	1	900	167.333	70	2	15.83	0.323061	1	66.63	2.12618	3.83	1.19	1121.8	141.668	5670.65	3374	164.39	345.62	148.76	106.2	174.1	35	1	1	49.995	58.04	32.274	pro	3	4
1	Non-Hispanic White	College graduate or above	married	5	>3.5	2	1	600	127.333	77.3333	2	2.5	0.0510204	0	67	-1.75953	6.18	1.11	374.9	-117.888	99803.1	2120	61.34	234.21	91.88	98.5	187.5	28	1	0	38.217	24.581	22.536	anti	1	3
1	Non-Hispanic White	College graduate or above	married	3.51	>3.5	2	1	600	158.667	92.6667	2	3.5	0.0714286	0	124.63	-2.27909	4.86	1.06	621.4	-284.043	205152	3002	116.57	287.13	129.57	124	199.4	31.2	1	0	37.654	55.254	25.135	anti	1	4
2	Non-Hispanic Black	Some college or AA degree	married	2.64	1.3-3.49	2	1	480	138.667	78.6667	1	11	0.22449	1	46.51	4.13435	4.99	1.97	789.7	192.289	9980.3	2288	68.76	190.81	140.36	91.3	162.5	34.6	1	1	41.277	47.826	39.277	pro	4	4
2	Non-Hispanic White	Some college or AA degree	Divorced	0.8	<1.3	1	1	360	132	84.6667	2	5.83	0.11898	0	34.19	1.54877	7.63	1.37	283.4	52.9526	35250.3	2516	71.88	216.34	138.55	78.8	164.3	29.2	2	0	37.173	46.617	46.544	pro	2	3
2	Non-Hispanic Black	Some college or AA degree	Divorced	5	>3.5	2	2	480	134	72	1	3.33	0.0679592	0	56.34	4.5236	6.83	1.4	690	254.859	27745.1	854	20.58	156.5	17.59	72.4	146.6	33.7	2	0	6.365	6.823	3.431	pro	4	4
1	Other Hispanic	College graduate or above	married	5	>3.5	1	1	600	114.667	68	2	7.5	0.153061	0	88.85	-0.867365	3.67	1.6	2686.3	-77.0653	21178	2182	56.04	292.69	67.5	64.5	157.7	25.9	1	1	19.117	24.366	17.111	anti	1	3
2	Non-Hispanic White	High school graduate/GED or equivalent	married	2.04	1.3-3.49	2	1	180	154.667	80	1	4.5	0.0918367	0	70.43	3.32387	5.92	1.22	309.2	234.1	100724	1350	43.31	141.48	69.25	69.3	156.9	28.2	2	0	18.381	23.336	23.455	pro	4	3
2	Non-Hispanic Black	9-11th grade	Divorced	1.01	<1.3	1	2	360	109.333	71.3333	1	7.5	0.153061	0	84.25	-0.199126	4.45	1.09	615.5	-16.7764	9159.28	1267	45.76	174.92	49.03	87.6	156.2	35.9	1	0	9.031	19.009	17.212	anti	1	4
1	other	College graduate or above	married	3.97	>3.5	1	1	240	136	63.3333	2	14.33	0.292449	1	69.09	3.86228	4.84	0.91	506.3	266.845	7824.97	768	22.85	94.86	17.22	67.3	158.1	26.9	1	0	4.416	6.345	5.258	pro	4	3
2	Non-Hispanic White	College graduate or above	Living with partner	1.16	<1.3	2	1	300	132.174	71.2507	2	4.33	0.0883673	0	110.45	-0.0205041	5.97	1.34	581.5	-2.26468	37368.3	2299	71.32	315.44	86.75	57.8	156	23.8	1	0	25.77	29.804	26.311	anti	1	2
1	other	College graduate or above	married	5	>3.5	2	2	660	120.981	76.9597	1	4.5	0.0918367	0	87.93	-3.57652	5.02	1.53	767.5	-314.483	27851.7	2368	150.69	271.15	81.42	69	172.3	23.2	1	0	19.988	30.024	24.267	anti	1	2
2	Non-Hispanic White	College graduate or above	married	5	>3.5	1	1	120	144	85.3333	1	4	0.0816327	0	133.34	0.323665	7.01	2.43	662.7	43.1574	129341	1666	54.27	200.6	44.16	57.8	161.7	22.1	2	0	8.511	21.354	10.843	pro	2	2
2	Non-Hispanic White	High school graduate/GED or equivalent	married	1.61	1.3-3.49	2	2	540	168.667	81.3333	2	14	0.285714	1	33.06	1.33066	4.01	1.45	267.2	43.9917	133842	1335	59.69	161	52.93	60.4	151.7	26.2	1	1	17.522	21.671	10.121	pro	2	3
1	Non-Hispanic Black	Less than 9th grade	Widowed	1.13	<1.3	1	1	300	117.333	45.3333	2	8.5	0.173469	0	84.86	4.05611	4.22	1.16	584.5	344.201	18587.8	1239	52.56	111.43	64.67	105.4	186.2	30.4	2	1	31.346	19.139	9.518	pro	4	4
2	Non-Hispanic White	High school graduate/GED or equivalent	Widowed	0.83	<1.3	1	1	360	128.667	45.3333	2	8	0.163265	0	29.19	3.75681	6.52	1.34	188.2	109.661	19627.8	845	39.5	57.74	52.7	90.7	153	38.7	1	0	15.538	22.533	10.691	pro	4	4
1	Non-Hispanic Black	College graduate or above	Widowed	1.84	1.3-3.49	2	1	420	154	83.3333	1	15	0.306122	1	65.1	0.159343	4.34	1.32	264.2	10.3732	4818.05	2096	74.7	268.52	82.42	68.5	162.7	25.9	1	0	23.234	25.46	27.154	pro	2	3
2	Non-Hispanic White	Some college or AA degree	married	5	>3.5	2	1	300	110	70.6667	1	13	0.265306	1	142.04	1.90933	6.85	2.51	502.6	271.201	104529	1387	45.23	186.03	58.77	67	159.1	26.5	1	0	11.27	17.583	25.324	pro	3	3
2	Non-Hispanic White	High school graduate/GED or equivalent	married	1.63	1.3-3.49	2	2	360	132	47.3333	2	14.5	0.295918	1	52.52	1.95985	2.3	0.67	713.6	102.931	122334	980	38.41	141.21	32.66	60.9	160.9	23.5	1	0	7.892	13.594	8.156	pro	3	2
1	Non-Hispanic White	High school graduate/GED or equivalent	married	4.01	>3.5	2	1	720	140	76	2	6.83	0.139388	0	59.69	1.56142	4.71	1.03	277.5	93.2014	499272	2506	125.89	221.18	123.75	166.5	175.5	54.1	2	1	41.259	49.407	23.756	pro	2	4
1	Non-Hispanic Black	9-11th grade	married	0.78	<1.3	2	1	120	146.667	73.3333	2	7.5	0.153061	0	73.44	3.2256	4.94	1.6	1417	236.888	7975.9	852	23.63	152.35	19.66	76.8	167.2	27.5	1	0	4.874	8.164	3.706	pro	4	3
2	Non-Hispanic Black	High school graduate/GED or equivalent	married	1.98	1.3-3.49	2	1	480	130.667	68.6667	2	11	0.22449	1	67.05	2.54473	4.68	1.6	1070.1	170.624	12496.5	1821	70.81	284.13	49.75	54.6	147	25.3	1	0	14.056	23.516	9.806	pro	3	3
1	Non-Hispanic Black	Less than 9th grade	married	2.04	1.3-3.49	1	1	420	153.333	87.3333	2	5	0.102041	0	36.02	4.6364	5.35	0.85	357.9	167.003	46616.1	814	43.42	51.72	48.08	93.4	170.3	32.2	1	0	22.949	17.918	5.111	pro	4	4
2	Non-Hispanic Black	Some college or AA degree	married	5	>3.5	2	2	180	125.333	68	2	8.33	0.17	0	30.13	3.66773	4.47	1.09	290	110.509	8159.57	1345	64.76	169.78	45.07	89.7	181.4	27.3	1	0	15.764	16.987	8.561	pro	4	3
1	Non-Hispanic White	College graduate or above	married	2.15	1.3-3.49	1	1	600	151.333	58.6667	2	5.5	0.112245	0	122.99	-3.3476	5.59	1.68	205.9	-411.722	253861	2249	84.51	219.49	95.6	86.6	171.8	29.3	1	1	15.18	39.484	35.811	anti	1	3
1	Non-Hispanic White	Some college or AA degree	married	1.75	1.3-3.49	1	1	180	142.667	78.6667	1	7	0.142857	0	96.93	0.546305	4.01	1.29	400	52.9533	74548.4	2727	109.28	301.55	88.1	99.6	172	33.7	1	0	28.317	34.023	19.206	pro	2	4
1	Non-Hispanic Black	High school graduate/GED or equivalent	married	1.45	1.3-3.49	1	1	660	118	65.3333	1	6.5	0.132653	0	34.95	-1.20026	3.34	0.91	334.3	-41.9491	16581	1757	127.2	170.22	62.08	89	167.8	31.6	1	1	16.647	20.945	17.596	anti	1	4
1	Non-Hispanic White	9-11th grade	married	3.4	1.3-3.49	1	2	180	116	62.6667	2	2.5	0.0510204	0	105.31	1.39632	6.34	1.58	204.4	147.046	82480.2	1933	81.08	256.68	68.41	81.1	173.9	26.8	1	0	15.078	23.456	23.033	pro	2	3
2	Other Hispanic	Less than 9th grade	married	0.67	<1.3	2	2	240	158.667	67.3333	2	8.33	0.17	0	65.98	3.87737	5.95	1.11	524	255.829	9337.03	854	28.94	126.27	28.28	92	157.5	37.1	1	0	9.03	10.252	7.034	pro	4	4
1	Other Hispanic	Less than 9th grade	Widowed	1.74	1.3-3.49	1	2	600	143.333	76	1	4.5	0.0918367	0	106.21	1.50293	6.62	1.11	368.3	159.627	10454.9	1749	84.08	228.74	57.26	67.1	171	22.9	2	0	22.76	21.111	7.556	pro	2	2
2	Non-Hispanic White	9-11th grade	married	1.24	<1.3	1	1	360	154.667	64	2	13.66	0.278776	1	98.38	1.18241	5.3	1.94	264.9	116.325	26616.1	1799	57.6	198.22	45.5	62.7	160.7	24.3	1	0	19.558	15.966	5.308	pro	2	2
1	Non-Hispanic White	Some college or AA degree	married	1.24	<1.3	1	1	300	135.333	30	2	6.5	0.132653	0	30.87	1.717	5.3	1.5	138	53.0038	24076	2227	92.66	208.59	84.22	74.5	167.4	26.6	2	0	38.137	29.909	6.861	pro	3	3
2	Non-Hispanic Black	High school graduate/GED or equivalent	Never married	0.76	<1.3	2	2	120	156.667	94	2	4.5	0.0918367	0	73.44	-0.25706	7.6	2.69	669.4	-18.8785	22115.6	1892	80.43	241.83	71.68	73.9	165.2	27.1	2	0	21.991	24.799	19.354	anti	1	3
2	Mexican American	College graduate or above	married	5	>3.5	1	1	600	131.822	67.5437	1	3.5	0.0714286	0	63.23	-0.144714	4.65	1.63	609.6	-9.15028	8530.02	1412	89.71	85.79	42.53	57.7	151.2	25.2	1	0	16.675	15.215	4.718	anti	1	3
1	Other Hispanic	Less than 9th grade	married	2.04	1.3-3.49	2	2	600	124	67.3333	2	9.5	0.193878	0	61.72	1.28887	6.59	1.24	250.9	79.5492	24898.8	1824	90.95	172.12	86.62	76.2	167.3	27.2	2	1	28.838	32.231	17.913	pro	2	3
2	Non-Hispanic Black	Some college or AA degree	married	2.31	1.3-3.49	1	1	120	154.876	60.1318	2	8.5	0.173469	0	58.5	2.71871	6.72	1.78	45	159.044	6298.49	2996	95.17	389.38	121.25	88	166.9	31.6	1	0	29.235	38.898	43.829	pro	3	4
1	other	College graduate or above	married	1.08	<1.3	1	1	300	131.333	76.6667	2	8	0.163265	0	74.22	3.73234	4.01	1.42	617.7	277.014	24808.3	1525	46.13	226.99	49.19	64	163.7	23.9	1	0	20.23	17.228	8.294	pro	4	2
2	Non-Hispanic White	9-11th grade	Widowed	0.88	<1.3	1	1	660	138	74.6667	2	11.5	0.234694	1	59.86	2.08043	8.74	1.37	409.6	124.534	88144.7	2410	102.39	287.71	95.48	68.9	156.3	28.2	2	0	37.192	28.615	21.829	pro	3	3
1	Non-Hispanic Black	9-11th grade	married	2.31	1.3-3.49	1	1	180	120	74.6667	2	7.83	0.159796	0	56.41	3.02756	3.96	0.93	221.4	170.784	4543.85	858	66.09	41.63	22.71	78.6	186.2	22.7	2	0	8.265	8.686	3.727	pro	4	2
2	Non-Hispanic White	Less than 9th grade	married	1.15	<1.3	1	1	600	128.667	72.6667	2	11.83	0.241429	1	118.7	1.19403	5.12	1.34	344.6	141.731	152565	1588	40.07	183.77	67.64	87.2	156.4	35.6	1	0	12.181	38.548	14.787	pro	2	4
1	Non-Hispanic White	High school graduate/GED or equivalent	Living with partner	1.61	1.3-3.49	1	1	480	112.667	65.3333	2	13.16	0.268571	1	37.14	2.31982	4.94	1.53	373.4	86.158	178611	2175	143.1	186.06	94.06	114.7	173	38.3	2	0.5	44.756	28.487	11.105	pro	3	4
2	Non-Hispanic White	High school graduate/GED or equivalent	married	2.04	1.3-3.49	2	2	360	134.876	70.7984	1	15.16	0.309388	1	71.87	3.27816	4.42	1.19	172.7	235.602	135389	1381	51.45	172.74	56.96	125	170.4	43	1	0	19.567	18.049	15.658	pro	4	4
2	Non-Hispanic White	9-11th grade	Widowed	1.61	1.3-3.49	2	2	300	123.333	56	1	13.5	0.27551	1	151	0.80788	5.3	1.37	5033.2	121.99	117363	1703	61.07	229.98	61.66	64.5	163.2	24.2	1	0	14.355	23.085	19.224	pro	2	2
2	Non-Hispanic White	College graduate or above	married	1.16	<1.3	1	1	480	129.333	70.6667	2	5.5	0.112245	0	96.9	0.835452	3.52	1.29	528.4	80.9553	33020.8	1578	66.38	163.44	78.77	62.5	171.7	21.2	2	0.5	18.749	25.247	30.289	pro	2	2
1	Other Hispanic	College graduate or above	married	3.14	1.3-3.49	1	1	600	141.333	78.6667	2	5	0.102041	0	77.7	-0.329718	5.07	0.98	273.1	-25.6191	20157	2281	88.24	359.82	62.77	64.5	158.6	25.6	2	0	14.682	26.495	16.058	anti	1	3
1	Non-Hispanic White	College graduate or above	married	4.08	>3.5	2	1	480	119.333	65.3333	1	12.66	0.258367	1	49.14	0.0342981	4.42	1.06	298.2	1.68541	50539.1	2105	61.28	313.43	71.04	84.9	180.9	25.9	1	1	14.171	28.673	22.949	pro	1	3
1	other	College graduate or above	married	5	>3.5	1	1	180	153.333	84	1	2	0.0408163	0	86.28	-4.08461	6.39	2.09	428.8	-352.42	5215.34	3364	173.09	428.02	92.78	71.2	177.1	22.7	1	0	16.706	33.589	34.48	anti	1	2
1	Non-Hispanic White	College graduate or above	married	5	>3.5	2	1	360	114	72	1	7.16	0.146122	0	88.21	-1.80896	3.39	1.42	907.7	-159.569	43296.2	1709	131.21	205.81	40.43	81.3	175	26.5	1	0	10.046	13.969	10.962	anti	1	3
1	Non-Hispanic White	High school graduate/GED or equivalent	married	1.62	1.3-3.49	1	1	480	126	54.6667	2	20.48	0.417959	1	40.95	0.64377	4.27	1.24	811.8	26.3624	45413.5	2224	106.7	255.13	86.26	76.1	177.4	24.2	2	0	16.799	30.487	33.903	pro	2	2
2	Non-Hispanic Black	9-11th grade	Widowed	1.07	<1.3	1	1	240	126.667	71.3333	1	9.66	0.197143	0	63.48	1.76488	4.94	1.78	245	112.035	11613.1	1400	84.22	151.44	51.72	103.8	168.6	36.5	1	1	12.867	17.422	16.971	pro	3	4
2	Non-Hispanic White	9-11th grade	Widowed	0.87	<1.3	2	2	180	172	90	2	4.5	0.0918367	0	101.15	2.70191	7.4	1.86	2147.6	273.298	50217	1222	34.75	158.81	52.05	56.7	149.1	25.5	1	0	14.956	16.334	17.498	pro	3	3
2	Other Hispanic	9-11th grade	Living with partner	1.47	1.3-3.49	2	2	240	143.333	64	1	3.5	0.0714286	0	63.49	2.31806	7.09	1.81	586.7	147.174	25219.7	1732	73.98	270.13	44.89	60.2	146.7	28	1	0	12.595	14.426	13.911	pro	3	3
2	Non-Hispanic White	Some college or AA degree	Divorced	5	>3.5	2	1	600	102.667	64.6667	1	6	0.122449	0	38.36	0.663952	5.46	1.78	329.9	25.4692	160114	1361	59.97	201.09	42.21	121.1	160.3	47.1	2	0	9.374	14.03	15.248	pro	2	4
2	Non-Hispanic White	High school graduate/GED or equivalent	married	2.02	1.3-3.49	2	1	180	146	62.6667	1	3	0.0612245	0	95.22	3.56953	5.9	2.02	728.4	339.89	96197.7	2458	68	259.58	128.52	63.1	161.5	24.2	2	0	47.563	38.505	34.352	pro	4	2
2	Other Hispanic	Less than 9th grade	Divorced	0.66	<1.3	2	1	480	126	82	1	9.5	0.193878	0	61.61	1.33703	5.46	1.45	190.4	82.3746	5286.28	1588	67.75	225.99	47.56	56.2	147.4	25.9	1	0.5	18.309	16.106	7.503	pro	2	3
1	Non-Hispanic White	College graduate or above	Never married	3.67	>3.5	1	1	300	156	73.3333	2	9.5	0.193878	0	88.09	1.65598	3.98	1.58	268.6	145.876	53127.3	2073	95.24	169.81	113.59	76.2	171.9	25.8	1	1	33.097	40.125	32.385	pro	2	3
1	Non-Hispanic White	High school graduate/GED or equivalent	married	1.19	<1.3	1	1	720	123.333	75.3333	2	31.33	0.639388	1	31.18	1.22805	3.41	0.85	208.1	38.2906	10802.6	887	29.79	166.28	16.59	133	165	48.9	1	0	9.478	4.294	1.218	pro	2	4
2	Non-Hispanic White	9-11th grade	Divorced	1.48	1.3-3.49	1	2	240	132.667	68	2	7.5	0.153061	0	100.57	2.92208	5.15	1.76	487.1	293.873	188768	2089	48.16	252.84	102.08	124.9	169.7	43.4	1	0	21.756	46.993	27.175	pro	3	4
2	Non-Hispanic White	Less than 9th grade	married	1.65	1.3-3.49	1	1	480	121.333	64.6667	2	5	0.102041	0	101.25	4.09338	4.01	1.24	647.2	414.455	65255.6	907	27.53	121.42	35.39	60.5	168.2	21.4	1	0	12.082	12.171	7.881	pro	4	2
2	Non-Hispanic Black	Some college or AA degree	Widowed	0.84	<1.3	2	1	480	120.667	68.6667	2	16.82	0.343265	1	25.82	2.42844	6.54	1.11	489.3	62.7022	11088.5	1474	38.03	197.32	62.08	101.4	149.4	45.4	1	0	19.973	26.993	9.338	pro	3	4
2	Non-Hispanic White	Some college or AA degree	Divorced	4.82	>3.5	1	1	420	124	72	2	5	0.102041	0	73	0.0619625	5.2	2.22	478.2	4.52326	202056	1755	88.27	270.3	18.67	74.5	157.3	30.1	1	0	4.679	5.062	6.464	pro	1	4
2	Non-Hispanic White	9-11th grade	Widowed	0.95	<1.3	1	2	240	146	57.3333	2	12	0.244898	1	33.86	1.34154	6.39	1.34	2243.5	45.4246	23701.1	1542	76.04	145.88	76.37	65.6	162.6	24.8	2	1	20.829	32.699	18.04	pro	2	2
2	Non-Hispanic White	College graduate or above	Widowed	3.49	1.3-3.49	2	1	360	134.632	62.4522	1	13.83	0.282245	1	150.1	2.82241	4.91	2.07	2051.6	423.644	27853.2	1428	45.68	167.38	66.47	61.9	161.8	23.6	2	1	15.038	19.63	28.193	pro	3	2
1	other	College graduate or above	married	5	>3.5	2	2	240	150	63.3333	1	2	0.0408163	0	101.6	0.590055	5.4	2.02	1025.8	59.9496	6902.11	1977	78.37	199.63	99.26	80.2	180.8	24.5	1	0	30.522	35.127	25.234	pro	2	2
2	other	High school graduate/GED or equivalent	married	4.96	>3.5	2	2	480	118.667	68.6667	2	4	0.0816327	0	76.66	-0.430566	6.57	2.28	500.4	-33.0072	55287.3	1817	78.11	252.37	57.24	54.7	155.5	22.6	2	0	13.392	19.882	17.897	anti	1	2
1	Non-Hispanic White	9-11th grade	Living with partner	0.81	<1.3	1	1	600	84.6667	54.6667	2	9.33	0.190408	0	69.69	4.37845	4.97	1.4	200	305.134	97115.7	1918	65.17	218.93	87.04	70	184.3	20.6	1	0	38.987	28.792	11.19	pro	4	2
1	Mexican American	Less than 9th grade	married	1.98	1.3-3.49	2	1	240	137.333	72.6667	2	6.5	0.132653	0	20.61	-0.0600605	4.27	1.4	391.9	-1.23785	9017.06	2104	111.2	245.3	78.99	68.1	160.7	26.4	1	1	15.263	27.184	29.482	anti	1	3
1	Non-Hispanic White	Some college or AA degree	married	5	>3.5	1	1	480	124.667	66	2	10.5	0.214286	1	73.62	-0.590123	4.16	1.6	250.9	-43.4449	29508.3	3340	148.37	296.08	176.89	82.4	164.1	30.6	1	0	55.643	64.42	45.387	anti	1	4
1	Non-Hispanic White	College graduate or above	Widowed	4.13	>3.5	1	1	360	126	75.3333	1	11	0.22449	1	119.3	0.983665	5.35	0.85	161.6	117.351	70798.4	1144	63.57	139.34	41.28	92.4	176.3	29.7	1	1	16.594	14.18	5.75	pro	2	3
2	Non-Hispanic Black	High school graduate/GED or equivalent	Divorced	5	>3.5	2	2	360	122	71.3333	2	7	0.142857	0	52.5	1.54239	4.63	1.42	474.5	80.9753	7128.22	1453	54.86	224.94	41.43	105.3	172.4	35.4	1	1	11.797	15.122	12.765	pro	2	4
2	Non-Hispanic White	Some college or AA degree	Widowed	0.98	<1.3	1	2	480	160	84.6667	2	15	0.306122	1	87.69	0.580683	4.45	0.93	586	50.9201	34114.8	1293	55.47	212.58	31.7	96.6	174.2	31.8	1	0.5	9.313	9.639	6.608	pro	2	4
2	other	High school graduate/GED or equivalent	Never married	1.68	1.3-3.49	2	2	540	128	48	2	5	0.102041	0	94.09	1.62751	5.46	1.37	550.5	153.132	15954.4	1344	41.01	202.12	42.27	56.5	155.2	23.5	2	1	17.238	14.073	7.113	pro	2	2
1	Mexican American	Some college or AA degree	married	1.98	1.3-3.49	1	1	180	144.667	61.3333	2	7	0.142857	0	37.89	-0.325437	4.45	1.4	352	-12.3308	11369.7	3047	147.96	276.84	154.69	93.1	166.3	33.7	1	0	52.74	59.887	31.62	anti	1	4
1	Non-Hispanic White	College graduate or above	married	4.63	>3.5	2	1	240	146	66.6667	2	10.5	0.214286	1	75.97	0.555877	3.85	0.78	269.4	42.23	215668	1864	76.6	206.26	81.52	90.3	171.8	30.6	1	1	23.722	29.405	21.487	pro	2	4
1	Non-Hispanic Black	Some college or AA degree	married	5	>3.5	1	2	480	124.667	80.6667	2	5.5	0.112245	0	89.48	2.08302	4.63	1.24	495.2	186.389	31586.6	2132	73.13	230.86	104.73	99.6	185.8	28.9	1	0	27.752	39.639	29.196	pro	3	3
2	Non-Hispanic White	High school graduate/GED or equivalent	married	3.74	>3.5	1	1	300	152.667	85.3333	2	8.33	0.17	0	41.54	-0.247859	6.15	0.98	291.5	-10.2961	92244.5	2774	92.49	490.76	50.71	69.9	159	27.6	1	0	11.617	20.259	13.551	anti	1	3
2	Non-Hispanic White	Some college or AA degree	Widowed	1.16	<1.3	1	1	480	155.333	68.6667	2	12.5	0.255102	1	124.32	2.97948	9.28	1.34	833.9	370.409	46503.5	1322	36.93	140.11	70.14	76.9	158.8	30.5	1	0	15.138	20.05	32.336	pro	3	4
1	Non-Hispanic Black	Less than 9th grade	married	1.22	<1.3	1	1	360	169.333	82.6667	2	20.5	0.418367	1	70.29	1.02628	3.78	1.29	211.8	72.1375	21839.2	1181	45.85	203.87	24.22	68.3	168.8	24	1	0	7.607	8.687	6.475	pro	2	2
2	Non-Hispanic Black	9-11th grade	Widowed	0.67	<1.3	1	1	300	140.667	50.6667	2	24.66	0.503265	1	64.98	0.327518	4.22	1.45	439.1	21.2821	34606	1806	114.52	214.58	64.94	89.8	147.5	41.3	2	1	19.31	26.279	13.775	pro	2	4
1	Non-Hispanic White	9-11th grade	married	1.32	1.3-3.49	2	1	480	102.667	50	2	14	0.285714	1	54.77	2.92042	3.34	1.14	165.3	159.951	7424.56	1064	72.3	55.65	58.57	77.9	172	26.3	2	0	20.51	23.744	10.751	pro	3	3
2	Non-Hispanic Black	College graduate or above	Divorced	5	>3.5	1	1	540	144	65.3333	2	6.5	0.132653	0	35.05	0.0924027	4.19	1.47	408.1	3.23872	6613.2	1352	73.47	144.6	56.65	92.5	170.5	31.8	1	1	15.084	18.853	16.316	pro	1	4
1	Non-Hispanic White	College graduate or above	Never married	5	>3.5	1	1	240	120	78	2	6	0.122449	0	36.71	-0.603627	5.4	1.14	351.3	-22.1592	64925	3284	112.53	490.25	103.87	100.2	173.8	33.2	2	0	50.376	30.825	15.609	anti	1	4
2	Non-Hispanic White	High school graduate/GED or equivalent	Widowed	3.44	1.3-3.49	2	1	300	130.667	70.6667	1	6	0.122449	0	80.92	0.636505	5.51	1.71	472.3	51.506	24000	1262	53.97	146.68	46.51	64.2	161.9	24.5	2	0	13.007	11.789	19.263	pro	2	2
2	other	Some college or AA degree	married	5	>3.5	2	2	180	135.333	68	1	4	0.0816327	0	88.61	-1.43294	4.68	1.73	760.1	-126.972	9966.57	2576	182.29	239.34	99.35	57	157.4	23	1	0	28.474	38.933	21.582	anti	1	2
2	Non-Hispanic White	College graduate or above	married	5	>3.5	2	1	180	120.667	64.6667	1	10.5	0.214286	1	147.93	0.70031	5.79	2.33	532.907	103.597	43037.7	1191	104.61	148.47	19.57	44	160.6	17.1	2	0	4.904	5.63	4.93	pro	2	1
2	Non-Hispanic Black	9-11th grade	Separated	1	<1.3	2	1	360	120	78.6667	2	8	0.163265	0	25.75	3.46462	4.91	1.53	269.4	89.214	10511.6	1488	78.06	98.79	85.09	116.6	169.2	40.7	1	1	16.375	34.077	27.923	pro	4	4
1	Non-Hispanic Black	9-11th grade	Separated	1.25	<1.3	2	2	360	134	78	2	4	0.0816327	0	28.38	2.25884	3.36	1.53	84.9	64.1057	7009.97	1698	57.3	248.21	54.1	67	171.8	22.7	1	0	10.065	18.087	21.931	pro	3	2
1	Non-Hispanic White	Less than 9th grade	married	5	>3.5	1	1	240	108	64.6667	2	7	0.142857	0	91.7	-0.131774	5.97	2.38	695.2	-12.0836	29930.4	1989	75.47	260.37	73.47	67.6	165.6	24.7	2	0	22.56	26.748	16.032	anti	1	2
1	Non-Hispanic White	Some college or AA degree	married	3.06	1.3-3.49	2	1	240	130	88.6667	1	7	0.142857	0	88.66	-3.48409	7.29	1.47	216.2	-308.899	15517.1	2766	96.3	231.55	111.41	83.1	177	26.5	1	0	30.235	33.853	39.967	anti	1	3
1	Non-Hispanic White	College graduate or above	married	3.4	1.3-3.49	1	1	420	134.314	65.6264	2	7	0.142857	0	104.86	-0.0744697	4.94	1.84	603.7	-7.80889	68505.7	2861	94.06	335.73	130.56	62.8	170.3	21.7	1	0	48.378	44.679	28.998	anti	1	2
1	Non-Hispanic Black	Some college or AA degree	Divorced	2.72	1.3-3.49	1	1	480	144.667	88	2	3.5	0.0714286	0	37.42	1.85633	6.15	1.22	237.6	69.4637	6475.99	1851	67.95	161.99	60.52	87.4	176.4	28.1	1	0	16.916	22.977	15.856	pro	3	3
2	Non-Hispanic Black	College graduate or above	Widowed	3.97	>3.5	2	1	600	108	62	1	6.5	0.132653	0	112.9	1.17987	5.46	1.24	2302.6	133.207	12027.1	1909	95.4	222.15	73.55	54.6	150.4	24.1	2	0	36.045	22.638	9.5	pro	2	2
1	Non-Hispanic White	9-11th grade	married	5	>3.5	2	1	480	122.667	74	2	9.5	0.193878	0	93.48	-0.983826	3.08	1.16	382.3	-91.968	167185	3572	133.97	405.11	158.67	88.8	169.7	30.8	1	1	34.673	61.321	50.676	anti	1	4
1	Non-Hispanic White	College graduate or above	married	2.58	1.3-3.49	1	1	360	122.667	53.3333	2	6.5	0.132653	0	75.56	3.90348	4.34	2.07	271.6	294.947	11995.3	2016	63.03	196.64	108.82	62.1	164.7	22.9	1	0	31.753	44.3	24.775	pro	4	2
1	Non-Hispanic White	Some college or AA degree	married	1.41	1.3-3.49	2	1	180	128	79.3333	2	11.5	0.234694	1	79.87	3.12617	5.95	1.47	328.4	249.687	44089.8	2327	62.83	274.77	109.92	99.2	169.6	34.5	1	0	38.044	45.139	20.011	pro	4	4
2	Other Hispanic	College graduate or above	Never married	4.3	>3.5	1	1	720	101.333	54.6667	2	5.82	0.118776	0	94.28	2.48045	5.69	2.25	1247.2	233.857	12753.9	1198	32.93	191.5	16.83	74	162.1	28.2	1	0	4.397	5.238	5.209	pro	3	3
2	Mexican American	High school graduate/GED or equivalent	married	4.3	>3.5	2	1	420	145.333	26.6667	2	6.5	0.132653	0	34.07	4.43065	6.31	1.84	381.5	150.952	9679.18	1855	76.59	187.83	89.16	80.3	165.1	29.5	1	0	36.479	33.254	11.785	pro	4	3
2	Non-Hispanic Black	High school graduate/GED or equivalent	married	3.97	>3.5	2	2	300	119.333	16.6667	1	10	0.204082	0	70.96	3.96335	5.04	1.32	316.6	281.239	22104	1009	37.01	96.81	52.82	70	151.4	30.5	1	0	14.233	19.422	15.696	pro	4	4
1	Non-Hispanic Black	High school graduate/GED or equivalent	Divorced	5	>3.5	1	1	360	130	78	2	8.5	0.173469	0	30.28	4.25872	5.28	1.14	409.6	128.954	4620.91	1211	29.59	154.65	56.01	85.8	170.6	29.5	1	0	20.287	21.759	10.688	pro	4	3
2	Non-Hispanic Black	College graduate or above	married	5	>3.5	2	2	420	127.333	57.3333	2	20.5	0.418367	1	16.31	4.04335	4.32	0.85	366.8	65.947	7761.7	1463	34.4	272.9	28.77	102.2	162.2	38.8	1	0	6.897	10.019	9.785	pro	4	4
1	Other Hispanic	Less than 9th grade	married	0.46	<1.3	2	1	480	139.333	64	2	12.48	0.254694	1	58.8	4.21707	3.52	1.34	233.2	247.964	28141.7	864	31.82	108.7	32.27	89.1	163	33.5	1	1	10.009	12.089	7.808	pro	4	4
2	Non-Hispanic White	High school graduate/GED or equivalent	married	2.86	1.3-3.49	2	1	300	114	68	1	7	0.142857	0	103.76	1.66432	4.73	1.71	622.9	172.689	157222	2584	60.63	299.51	115.52	64	157.9	25.7	1	0	29.41	56.143	22.249	pro	2	3
1	Non-Hispanic White	College graduate or above	married	4.49	>3.5	2	2	60	108	71.3333	1	5.5	0.112245	0	123.98	-2.9459	4.86	1.11	2575.6	-365.232	83113.5	2284	99.27	444.67	38.75	73.1	180	22.6	2	0	7.338	15.051	10.778	anti	1	2
2	Non-Hispanic White	Some college or AA degree	Widowed	2.11	1.3-3.49	2	1	180	142.667	65.3333	2	16.83	0.343469	1	86.46	2.3677	5.22	1.42	464.2	204.712	60733.5	1828	52.23	227.58	56.15	62.9	156.5	25.7	1	0	17.867	18.359	14.584	pro	3	3
1	Non-Hispanic White	College graduate or above	married	5	>3.5	2	1	420	150.667	64.6667	1	4	0.0816327	0	93.09	2.30264	7.96	2.22	328.4	214.353	45697	1999	70.73	157.93	98.36	83.2	183	24.8	2	0	28.873	33.919	27.835	pro	3	2
1	Non-Hispanic White	Some college or AA degree	married	3.97	>3.5	2	1	300	112.667	72.6667	2	3.5	0.0714286	0	62.29	1.40748	4.45	1.24	310.7	87.672	81891.1	2522	110.05	292.46	95.38	89.2	179.8	27.6	1	0	31.926	40.903	13.292	pro	2	3
2	Non-Hispanic Black	High school graduate/GED or equivalent	Widowed	5	>3.5	2	2	60	168.667	89.3333	2	6.83	0.139388	0	147.67	1.9798	6.41	1.89	2199.2	292.357	11858.3	1220	40.33	162.56	50.44	59.4	151.3	25.9	2	0	12.88	19.883	14.456	pro	3	3
1	Non-Hispanic Black	Some college or AA degree	married	5	>3.5	2	2	180	126	77.3333	2	8.33	0.17	0	66.47	1.09225	2.87	1.37	512.2	72.6019	14916.7	1408	65.39	132.94	72.93	90.3	166.8	32.5	1	1	13.488	36.795	17.798	pro	2	4
2	Non-Hispanic White	High school graduate/GED or equivalent	married	3.97	>3.5	2	2	240	155.333	79.3333	1	12	0.244898	1	106.8	-1.42552	3.44	0.96	295.9	-152.246	114651	1769	71.01	273.25	51.9	70	159.4	27.5	1	0	14.359	18.335	12.882	anti	1	3
2	Other Hispanic	Some college or AA degree	Widowed	2.49	1.3-3.49	1	1	300	124	71.3333	2	10	0.204082	0	55.7	3.59645	4.92683	1.40825	532.907	200.322	19338.7	607	50.33	27.5	29.76	74.1	149.7	33.1	2	0	9.727	9.987	8.08	pro	4	4
1	Non-Hispanic White	College graduate or above	married	2.01	1.3-3.49	2	2	360	162.667	52	2	6.5	0.132653	0	43.85	3.74026	3.34	1.01	280.4	164.01	25545.1	2433	41.51	329.56	113.33	69.1	165.2	25.3	1	0	45.533	42.331	18.429	pro	4	3
2	Other Hispanic	9-11th grade	married	3.04	1.3-3.49	2	1	240	128	58	1	6.49	0.132449	0	77.6	0.24082	5.22	1.27	303.3	18.6876	14110.2	1945	85.73	299.76	41.81	61	159.4	24	1	0	12.817	16.397	7.024	pro	2	2
2	Non-Hispanic Black	Some college or AA degree	Divorced	3.49	1.3-3.49	1	1	240	131.822	67.5437	2	9.16	0.186939	0	79.38	2.84577	6.03	2.69	538.7	225.897	13687.1	1450	46.83	191.66	56	71.7	160.7	27.8	1	0	28.72	16.05	7.265	pro	3	3
1	Non-Hispanic White	Some college or AA degree	Divorced	2.66	1.3-3.49	1	1	180	140.876	67.4651	1	9.99	0.203878	0	82.91	-1.30243	5.12	0.98	473.1	-107.984	30387.3	3432	156.84	408.83	113.32	81	173.1	27	1	0	46.34	41.646	18.39	anti	1	3
1	Non-Hispanic Black	9-11th grade	married	3.14	1.3-3.49	1	1	300	177.333	86	2	5	0.102041	0	59.87	-0.327802	3.1	1.11	323.2	-19.6255	10823.8	1550	62.58	207.6	53.73	90.9	169.3	31.7	1	1	9.63	21.922	18.467	anti	1	4
2	Other Hispanic	9-11th grade	married	3.14	1.3-3.49	2	1	480	157.333	78	2	4	0.0816327	0	80.9	0.430061	6.39	1.73	532.8	34.7919	28460.1	1873	74.08	275.53	58.31	78.1	160.3	30.4	1	0	14.339	21.695	19.158	pro	2	4
1	Other Hispanic	High school graduate/GED or equivalent	married	0.78	<1.3	1	1	360	172	60	2	9	0.183673	0	47.48	3.06006	6.05	1.58	415.5	145.292	6548.22	1353	47.44	230.23	28.37	61.2	162.1	23.3	2	1	7.345	10.745	8.255	pro	4	2
2	other	College graduate or above	married	2.72	1.3-3.49	1	1	720	149.333	82	2	13.99	0.28551	1	77.43	3.60206	5.79	0.91	996.3	278.907	6842.48	1126	23.77	118.71	65.46	44.1	152.9	18.9	1	0	17.207	18.908	22.486	pro	4	2
2	Non-Hispanic White	Some college or AA degree	married	1.24	<1.3	1	1	240	132	48.6667	2	16.64	0.339592	1	76	2.01087	7.29	1.11	727.7	152.826	31460.6	1788	83.78	227.11	60.9	66.2	149.7	29.5	2	1	17.256	21.813	17.242	pro	3	3
2	Non-Hispanic White	Some college or AA degree	married	2.04	1.3-3.49	1	1	120	126.667	79.3333	1	3	0.0612245	0	67.36	1.86848	4.84	1.5	328.4	125.861	29929.1	1140	53.75	176.61	24.79	65.2	162.5	24.7	2	0	4.739	8.831	9.505	pro	3	2
2	Non-Hispanic White	Some college or AA degree	Divorced	2.75	1.3-3.49	1	1	540	135.333	42	2	16.16	0.329796	1	61.74	2.55901	4.27	0.78	200.7	157.993	118485	1531	42.88	219.06	53.95	103.5	155.1	43	1	1	12.347	13.644	25.107	pro	3	4
2	Non-Hispanic White	Some college or AA degree	Widowed	1.79	1.3-3.49	2	2	180	146.667	62	1	8	0.163265	0	56.72	1.61496	6.49	2.33	180.8	91.6003	60426	1544	73.54	177.79	61.72	46.3	156.5	18.9	1	0	16.792	17.554	23.92	pro	2	2
1	other	Some college or AA degree	Never married	2.28	1.3-3.49	2	2	240	143.333	85.3333	1	4.5	0.0918367	0	65.92	3.75685	5.51	1.24	400.7	247.652	21867.8	941	41.7	117.64	35.23	63	158.4	25.1	1	0	8.34	13.819	10.647	pro	4	3
2	Non-Hispanic White	High school graduate/GED or equivalent	Divorced	1.11	<1.3	1	1	420	108	62.6667	2	15	0.306122	1	61.78	4.10746	4.97	1.37	262	253.759	72682.1	996	37.89	168.73	20.85	88.1	158.2	35.2	1	0	3.358	7.7	8.003	pro	4	4
1	Non-Hispanic Black	College graduate or above	married	4.86	>3.5	2	1	360	142	70	1	6	0.122449	0	64.46	-0.794928	4.84	0.98	1461.2	-51.2411	20402.2	3358	107.23	404.96	151.36	112.5	187.5	32	1	1	37.019	62.078	42.708	anti	1	4
2	Non-Hispanic White	College graduate or above	Living with partner	2.2	1.3-3.49	1	1	300	123.333	64	2	9.66	0.197143	0	60.41	2.91574	5.25	1.06	449.4	176.14	138091	1750	34.81	237.3	84.97	82.9	169.9	28.7	1	0	24.532	27.552	27.423	pro	3	3
2	Non-Hispanic White	Some college or AA degree	Widowed	4.41	>3.5	2	2	240	120.667	84.6667	2	6.5	0.132653	0	70.01	2.48046	4.47	1.32	254.6	173.657	212346	1743	41.01	268.82	60.07	71.5	160.6	27.7	2	0	19.675	22.569	14.417	pro	3	3
2	Non-Hispanic White	College graduate or above	married	5	>3.5	2	1	600	110	71.3333	1	8	0.163265	0	131.17	-1.82083	5.38	1.55	592.6	-238.838	104529	1600	60.64	136.66	98.41	78.9	153.3	33.6	2	0	10.324	58.498	23.939	anti	1	4
2	Non-Hispanic White	College graduate or above	Divorced	2.51	1.3-3.49	2	2	480	114	62	2	17.33	0.353673	1	154	4.47734	5.84	1.32	543.2	689.51	37658.8	521	30.34	59.11	18.6	73	169.4	25.4	1	1	8.803	4.809	2.025	pro	4	3
1	Non-Hispanic White	Less than 9th grade	Widowed	0.76	<1.3	1	1	480	141.333	49.3333	2	8	0.163265	0	77.52	-1.62014	6.9	1.73	310.7	-125.593	15520.8	4418	121.96	599.05	178.66	51.7	160.1	20.2	2	0	66.921	65.16	33.796	anti	1	2
2	Non-Hispanic Black	College graduate or above	married	5	>3.5	2	1	360	126	66.6667	2	7.5	0.153061	0	32.35	2.24173	5.4	2.04	411.1	72.5199	7272.94	1584	42.02	248.34	49.31	79.5	156.2	32.6	1	0	9.503	14.888	22.161	pro	3	4
2	Non-Hispanic White	Less than 9th grade	married	1.63	1.3-3.49	2	2	180	155.333	62.6667	2	17.49	0.356939	1	124.9	4.06312	4.32	0.88	752.8	507.483	121690	635	36.72	86.86	15.74	58.2	151.4	25.4	1	1	5.086	5.858	3.209	pro	4	3
2	Other Hispanic	Less than 9th grade	married	1.36	1.3-3.49	2	2	3	146.314	64.9597	1	7.5	0.153061	0	44.46	1.04597	3.57	1.11	94.5	46.5037	27482.4	1304	64.31	210.25	28.63	74.2	148.3	33.7	1	1	8.349	9.267	8.607	pro	2	4
1	Mexican American	College graduate or above	Divorced	5	>3.5	1	1	480	133.543	66.7984	1	2.5	0.0510204	0	29.78	-0.539906	5.77	1.29	599.3	-16.0784	11168	1763	104.44	111.58	89.43	89.8	178.4	28.2	1	0	26.36	38.749	13.622	anti	1	3
1	Non-Hispanic White	Some college or AA degree	Divorced	5	>3.5	1	1	660	138.667	82.6667	1	4	0.0816327	0	82.64	3.18618	4.65	0.91	237.6	263.306	56359.5	2637	75.45	362.95	97.78	119.1	183.8	35.3	2	0	41.152	30.1	19.474	pro	4	4
2	Non-Hispanic White	Some college or AA degree	Divorced	1.4	1.3-3.49	1	1	360	113.333	66.6667	1	11.5	0.234694	1	105.42	2.33482	4.63	1.32	400.7	246.136	29142.9	1355	55.4	117.48	80.87	68.7	159.2	27.1	1	0	26.022	33.258	18.485	pro	3	3
1	other	Some college or AA degree	married	1.68	1.3-3.49	2	2	240	132	66.6667	1	6.5	0.132653	0	44.22	3.27844	4.34	1.16	123.2	144.972	16114.9	1318	37.82	180.25	50.51	76.2	169	26.7	1	1	29.598	12.197	3.266	pro	4	3
1	Non-Hispanic White	College graduate or above	married	1.31	1.3-3.49	1	1	600	109.333	46	1	8	0.163265	0	81.05	-0.61114	3.96	1.27	738	-49.5329	113125	1886	83.41	215.07	81.54	72	161.8	27.5	2	1	24.695	33.485	17.509	anti	1	3
1	Non-Hispanic White	College graduate or above	married	2.86	1.3-3.49	1	1	540	114	64.6667	1	7	0.142857	0	102.31	1.63051	3.54	1.42	167.5	166.818	158166	4230	118.12	415.56	154.69	99.8	187.1	28.5	1	0	57.842	51.434	28.135	pro	2	3
1	Non-Hispanic White	Some college or AA degree	married	4.96	>3.5	1	2	600	174	83.3333	2	10	0.204082	0	57.54	-2.33043	4.01	0.91	161.6	-134.093	50922.2	1859	73.33	262.67	61.61	113.3	169.5	39.4	1	0	15.513	29.424	11.814	anti	1	4
1	Non-Hispanic Black	High school graduate/GED or equivalent	married	2.31	1.3-3.49	2	1	480	155.333	15.3333	2	14.82	0.302449	1	16.33	4.39258	3.93	0.91	485.6	71.7309	5198.13	1751	58.47	139.79	107.39	130.1	177	41.5	1	1	31.821	47.758	16.361	pro	4	4
2	Non-Hispanic Black	College graduate or above	married	4.96	>3.5	1	1	480	130.667	80.6667	2	10.33	0.210816	1	149.7	-2.95776	5.69	2.51	1225.1	-442.777	32232.3	1611	60.06	241.43	59.51	56.3	150.5	24.9	1	0	15.691	23.934	15.426	anti	1	2
1	Non-Hispanic White	College graduate or above	married	3.67	>3.5	2	1	180	117.333	66.6667	1	6.5	0.132653	0	49.01	0.613067	3.7	1.06	760.1	30.0464	59919.6	1636	79.18	142.98	71.73	88.7	176.6	28.4	2	0	22.859	28.596	14.483	pro	2	3
1	Non-Hispanic White	Some college or AA degree	married	1.94	1.3-3.49	1	1	420	96.6667	59.3333	1	6.16	0.125714	0	58.22	2.74168	5.28	1.37	501.8	159.621	55309	2663	59.57	349.8	93.72	77.8	171.1	26.6	2	0	36.128	32.433	20.808	pro	3	3
2	Non-Hispanic White	Some college or AA degree	married	4.3	>3.5	1	1	540	122	52	2	11.5	0.234694	1	99.43	0.706895	5.72	1.84	344.6	70.2866	29091.3	1832	42.25	288.17	45.66	43.4	160.3	16.9	2	0	14.855	15.525	11.136	pro	2	1
1	Other Hispanic	9-11th grade	married	1.7	1.3-3.49	2	1	480	140	82	1	6.16	0.125714	0	47.33	3.55645	4.03	0.83	239.1	168.327	9078.3	778	24.01	135.97	17.65	86.2	170.4	29.7	2	0	5.06	6.513	3.998	pro	4	3
1	Non-Hispanic Black	Some college or AA degree	married	5	>3.5	1	1	840	122	57.3333	1	12	0.244898	1	35.65	4.32972	3.88	1.32	366.8	154.354	8800.01	1076	31.03	176.35	28.72	83.9	172.3	28.3	1	0	8.268	9.703	3.806	pro	4	3
2	Non-Hispanic White	High school graduate/GED or equivalent	married	4.2	>3.5	2	2	120	131.822	67.5437	2	3	0.0612245	0	107.25	1.88718	6.26	1.76	622.1	202.4	115825	1541	72.47	215.48	48.88	58.6	155.4	24.3	1	0	12.43	16.851	16.331	pro	3	2
2	Non-Hispanic White	College graduate or above	Widowed	2.51	1.3-3.49	2	1	480	162	68.6667	1	10	0.204082	0	124.94	3.9497	6.93	2.53	515.1	493.475	35430.9	1214	40.34	161.82	46.26	59.6	160.3	23.2	1	0	13.407	19.832	10.219	pro	4	2
2	Non-Hispanic White	College graduate or above	married	5	>3.5	1	1	300	122	70.6667	1	3	0.0612245	0	94.84	0.569958	6.03	2.46	170.5	54.0548	82416.4	2630	97.36	154.91	107.86	61.7	159.6	24.2	1	0	33.676	33.545	31.707	pro	2	2
2	Non-Hispanic White	College graduate or above	Divorced	5	>3.5	1	1	360	131.333	66	1	11.5	0.234694	1	37.29	2.00798	4.89	1.97	532.907	74.8777	134792	1076	54.49	154.96	30.19	53.1	146.5	24.7	1	0	11.507	10.312	6.196	pro	3	2
1	Other Hispanic	College graduate or above	Divorced	2.75	1.3-3.49	1	1	480	116.667	74.6667	1	10.66	0.217551	1	77.4	4.1076	6.41	1.5	419.2	317.928	24095.6	1902	45.09	254.68	76.17	76.9	176.6	24.7	2	0	32.949	31.369	7.717	pro	4	2
1	Non-Hispanic White	College graduate or above	married	5	>3.5	2	1	180	152	81.3333	1	7	0.142857	0	116.18	3.33901	5.22	1.5	2287.8	387.926	58978.4	1646	39.18	244.79	60.37	72.3	171.1	24.7	2	0	25.331	21.573	9.058	pro	4	2
2	Non-Hispanic White	College graduate or above	married	5	>3.5	2	1	300	116.667	83.3333	1	6.5	0.132653	0	82.63	1.27319	5.35	1.42	415.5	105.204	67805.5	2200	89.98	230.64	105.08	93.2	166.1	33.8	1	0.5	43.695	35.062	20.443	pro	2	4
1	Non-Hispanic White	High school graduate/GED or equivalent	married	2.64	1.3-3.49	1	1	600	148	44	2	9	0.183673	0	53.32	0.945883	5.48	1.24	377.9	50.4345	61788.6	1218	63.03	209.35	19.02	96	182.8	28.7	1	0	6.698	5.155	5.141	pro	2	3
1	Non-Hispanic Black	Less than 9th grade	married	1.82	1.3-3.49	1	1	300	132	44.6667	1	10	0.204082	0	26.45	2.04378	4.24	1.81	380.8	54.058	17693.2	2369	119.84	198.93	121.5	87	175.3	28.3	2	1	41.289	45.394	26.203	pro	3	3
1	Non-Hispanic White	High school graduate/GED or equivalent	Divorced	0.56	<1.3	1	1	600	125.333	60	2	4.5	0.0918367	0	42.22	-0.0595966	4.11	0.96	444.3	-2.51617	43919.9	3782	158.44	247.09	245.63	88.6	174.9	29	2	1	98.598	95.481	32.062	anti	1	3
2	Non-Hispanic White	College graduate or above	Widowed	3.8	>3.5	1	1	600	141.333	65.3333	1	8.83	0.180204	0	144.11	0.773632	4.94	1.97	752.8	111.488	31113.2	2785	89.47	326.47	73.71	69	162.6	26.1	1	0	27.931	28.834	11.592	pro	2	3
1	Non-Hispanic Black	College graduate or above	married	5	>3.5	1	1	300	130	66	2	8.66	0.176735	0	70	0.0942046	4.45	0.75	774.9	6.59432	4750.4	2618	136.02	419.12	47.11	101.3	183.1	30.2	1	0	13.476	14.768	12.393	pro	1	4
1	Non-Hispanic White	College graduate or above	married	3.4	1.3-3.49	1	1	240	107.333	70.6667	1	5	0.102041	0	74.8	-1.31872	4.63	1.03	229.5	-98.6403	83113.5	3422	137.87	413.84	143.15	91.6	172.8	30.7	1	0	44.777	57.571	30.052	anti	1	4
2	Non-Hispanic Black	College graduate or above	Divorced	4.92	>3.5	2	1	480	134.667	14	1	12.32	0.251429	1	98.63	-0.239313	5.59	1.58	1254.6	-23.6035	17064.7	1861	55.43	223.36	85.21	82.8	157.6	33.3	1	0.5	20.991	33.162	26.347	anti	1	4
1	Non-Hispanic White	College graduate or above	married	1.98	1.3-3.49	1	1	360	138.667	75.3333	1	5	0.102041	0	83.78	-0.506573	4.22	1.29	528.4	-42.4407	58493	2538	101.64	258.64	111.87	72.6	173.6	24.1	2	0	24.313	49.096	32.437	anti	1	2
1	Non-Hispanic Black	College graduate or above	married	5	>3.5	2	2	180	132.667	93.3333	1	10.5	0.214286	1	71.65	4.36362	3.23	0.7	280.4	312.653	22216.9	2667	97.41	282.85	130.12	122.3	180	37.7	1	0.5	53.422	48.384	15.713	pro	4	4
2	Non-Hispanic Black	9-11th grade	married	0.75	<1.3	2	1	120	160.667	74	2	6.5	0.132653	0	60.74	1.25659	5.53	1.89	523.2	76.3251	6751.36	806	28.87	111.37	12.39	57.8	159.9	22.6	1	0	2.968	4.649	3.26	pro	2	2
2	Non-Hispanic White	Some college or AA degree	married	3.4	1.3-3.49	2	2	180	129.965	72.4522	1	4	0.0816327	0	136.2	3.29944	5.95	1.22	1313.6	449.384	70310.6	1096	35.98	160.55	35.83	74	168.1	26.2	1	0	13.479	10.588	7.708	pro	4	3
1	Non-Hispanic White	College graduate or above	married	5	>3.5	1	1	480	154.667	50.6667	2	8	0.163265	0	98.1	-0.520788	3.98	1.63	351.3	-51.0893	47208.2	1398	64.08	120.98	47.1	79.1	177.1	25.2	1	1	11.623	11.077	21.359	anti	1	3
1	Non-Hispanic Black	9-11th grade	married	1.57	1.3-3.49	1	1	240	126	75.3333	2	9	0.183673	0	37.49	0.647749	5.04	1.06	398.5	24.2841	6390.63	1185	53.73	203.5	19.94	95.1	174.5	31.2	1	0	6.841	5.302	5.129	pro	2	4
2	Non-Hispanic White	Some college or AA degree	married	5	>3.5	2	2	420	170	82.6667	2	10.5	0.214286	1	92.9	3.61488	5.17	1.84	345.4	335.823	103503	1255	50.7	173.85	43.46	119.4	160.5	46.4	2	0	16.249	14.535	8.133	pro	4	4
1	Non-Hispanic White	College graduate or above	Divorced	2.86	1.3-3.49	1	1	300	131.822	67.5437	2	4	0.0816327	0	52.37	2.20759	6.15	1.63	372	115.612	160973	2997	98.18	376.89	123.16	116.2	171.1	39.7	1	0	34.271	45.818	26.819	pro	3	4
1	Non-Hispanic White	College graduate or above	married	2.72	1.3-3.49	2	2	540	107.333	54.6667	2	13.16	0.268571	1	90.39	1.31192	5.09	0.72	313.7	118.585	64563.9	2357	99.41	277.55	96	107.1	166.4	38.7	2	1	35.76	32.143	20.324	pro	2	4
2	Non-Hispanic White	Less than 9th grade	Divorced	0.93	<1.3	1	2	480	120	50	2	14.66	0.299184	1	45.35	3.20494	5.25	0.93	521	145.344	22293.3	2277	95.97	239.38	103.26	71	153.1	30.3	2	1	41.211	39.556	15.441	pro	4	4
1	Non-Hispanic White	College graduate or above	married	5	>3.5	2	1	420	125.333	71.3333	1	9	0.183673	0	95.8	0.421395	4.01	1.09	301.1	40.3696	87339	2551	86.12	331.63	105.1	65.9	163.3	24.7	1	0	27.31	44.42	24.352	pro	2	2
2	other	College graduate or above	married	5	>3.5	2	2	240	124	15.3333	2	4.5	0.0918367	0	77.37	2.4489	5.82	1.63	760.1	189.472	38119.2	1585	51.59	190.72	71.27	64.7	153.4	27.5	1	0	21.509	25.935	17.24	pro	3	3
2	Non-Hispanic Black	College graduate or above	married	4.35	>3.5	1	1	300	176	55.3333	2	9.48	0.193469	0	74.02	-2.3443	4.55	1.66	1446.5	-173.525	10889.7	1554	53.59	208.86	64.86	56.8	159.7	22.3	1	1	13.088	21.808	24.722	anti	1	2
1	Non-Hispanic White	High school graduate/GED or equivalent	married	2.31	1.3-3.49	2	2	240	124.667	72.6667	1	5.5	0.112245	0	74.67	-1.56181	3.57	0.93	738	-116.621	330043	3638	89.88	556	124.02	81.8	176.9	26.1	2	0	39.191	47.857	28.247	anti	1	3
2	Non-Hispanic White	College graduate or above	married	5	>3.5	2	1	360	126.314	74.9597	1	5	0.102041	0	109.34	3.4087	5.66	2.56	2354.2	372.707	58626.2	834	24.02	103.25	41.43	51.8	154.8	21.6	2	0	15.636	17.775	4.611	pro	4	2
2	Other Hispanic	High school graduate/GED or equivalent	Never married	1.74	1.3-3.49	2	1	300	125.333	58.6667	1	4.33	0.0883673	0	60.58	0.078448	5.43	1.84	952	4.75238	20034	1744	62.38	245.78	62.73	49.5	148.5	22.4	1	0	15.956	26.726	14.396	pro	1	2
2	Non-Hispanic Black	College graduate or above	Divorced	4.66	>3.5	1	1	660	134.667	74	1	15.31	0.312449	1	122.04	2.07586	3.75	1.4	1232.5	253.338	21978.4	1188	33.62	198.42	20.47	124.5	171	42.6	2	1	3.516	7.536	7.187	pro	3	4
2	other	Some college or AA degree	Never married	5	>3.5	2	2	360	108.667	64	1	10	0.204082	0	80.27	-2.10668	6.47	0.98	592.6	-169.103	11043.8	1436	56.05	224.76	41.75	75.7	156.4	30.9	2	1	5.364	20.854	13.417	anti	1	4
2	Other Hispanic	Less than 9th grade	Widowed	0.77	<1.3	2	1	300	106.667	50.6667	1	13.82	0.282041	1	59.61	-1.28796	3.44	1.4	384.5	-76.7756	47438	1747	126.02	242.06	33.59	114.7	154.6	48	2	0.5	13.248	9.636	5.213	anti	1	4
2	Non-Hispanic White	High school graduate/GED or equivalent	married	1.26	<1.3	2	2	240	145.333	79.3333	1	2.5	0.0510204	0	87.73	2.61096	4.84	1.58	332.8	229.06	364430	1220	74.58	160	33.08	67.6	163.1	25.4	1	0	11.312	10.842	7.178	pro	3	3
1	Non-Hispanic White	College graduate or above	married	5	>3.5	1	1	720	100	41.3333	1	11.5	0.234694	1	71.41	3.19802	4.91	1.32	374.2	228.371	31879.8	2705	84.2	318.93	124.15	83.2	189.4	23.2	2	0	50.062	43.926	22.353	pro	4	2
2	other	Less than 9th grade	married	1.08	<1.3	2	2	240	139.333	102	2	7.5	0.153061	0	19.04	1.44359	3.52	1.37	532.907	27.4859	26526	1076	72.33	131.82	29.77	44.5	143.7	21.5	1	0.5	5.186	9.723	10.613	pro	2	2
1	Non-Hispanic Black	College graduate or above	married	5	>3.5	1	2	240	109.333	34	1	8	0.163265	0	75.68	2.81644	4.32	1.37	752.8	213.148	7125.96	1219	55.32	149.42	46.63	120.8	173.8	40	1	0	11.819	16.965	12.433	pro	3	4
2	Non-Hispanic White	High school graduate/GED or equivalent	married	2.7	1.3-3.49	2	2	600	131.333	46	2	13.33	0.272041	1	48.06	3.26791	4.63	1.5	286.3	157.056	63587.1	1457	43.88	238.27	38.06	93.5	153.3	39.8	1	0	8.644	14.51	10.829	pro	4	4
2	Non-Hispanic White	Some college or AA degree	married	3.4	1.3-3.49	2	1	60	138	71.3333	1	9.5	0.193878	0	85.73	-0.114568	5.95	1.58	365.3	-9.82196	81637.1	1834	60.02	192.18	79.45	81.9	173.6	27.2	1	0	23.518	29.778	21.193	anti	1	3
1	Non-Hispanic White	College graduate or above	married	5	>3.5	1	1	480	124.876	70.1318	1	4.5	0.0918367	0	162.05	1.29203	5.09	2.79	425.1	209.373	91096.2	972	44.07	83.46	23.63	78.6	176.9	25.1	1	0	4.859	6.743	8.639	pro	2	3
2	Non-Hispanic Black	College graduate or above	Widowed	5	>3.5	1	1	240	106	52.6667	1	5.5	0.112245	0	55.14	-1.426	4.91	1.76	226.6	-78.6296	6405.3	2576	85.75	402.03	45.47	70.3	163.6	26.3	1	0	11.347	14.329	15.097	anti	1	3
2	Non-Hispanic White	Some college or AA degree	Never married	1.52	1.3-3.49	2	1	600	136	82.6667	2	15.14	0.30898	1	37.71	4.54103	6.9	1.42	186	171.242	146586	868	33.88	105.19	34.94	118.1	152.3	50.9	1	0	12.012	12.845	6.141	pro	4	4
2	Non-Hispanic Black	High school graduate/GED or equivalent	Divorced	1.88	1.3-3.49	1	2	240	186.667	68	1	11.5	0.234694	1	48.53	3.4356	3.54	1.42	310.7	166.73	12103.1	590	22.42	84.63	19.19	51.1	151.3	22.3	1	0.5	5.261	7.836	5.672	pro	4	2
2	Non-Hispanic White	College graduate or above	married	5	>3.5	1	1	420	124.667	55.3333	1	6.5	0.132653	0	36.83	-0.764126	5.07	1.55	323.2	-28.1428	111518	1952	76	224.33	81.74	76.2	162.6	28.8	2	0.5	19.496	27.336	30.316	anti	1	3
2	Other Hispanic	High school graduate/GED or equivalent	Divorced	0.52	<1.3	2	1	60	144	81.3333	2	15.48	0.315918	1	56.07	2.36525	7.09	0.85	392.6	132.62	15848.4	1621	91.48	191.35	54.67	78.8	151	34.6	1	0	14.819	19.551	14.827	pro	3	4
2	Non-Hispanic White	9-11th grade	Widowed	1.08	<1.3	2	2	600	195.333	66.6667	1	12.5	0.255102	1	124.41	2.03242	6	1.86	819.2	252.853	32169.5	1181	24.87	181.64	42.77	52.1	153.7	22.1	1	0	11.641	20.095	6.729	pro	3	2
2	Non-Hispanic Black	Some college or AA degree	Never married	4.06	>3.5	2	2	480	172.667	88.6667	2	7.49	0.152857	0	46.36	0.934376	4.92683	1.40825	532.907	43.3177	6672.19	1681	58.61	201.39	74.31	120.4	167.4	43	1	0	22.39	27.076	16.164	pro	2	4
1	Non-Hispanic Black	High school graduate/GED or equivalent	Widowed	3.31	1.3-3.49	1	1	180	132.667	58.6667	1	9.83	0.200612	0	39.94	2.02918	3.88	1.19	885.6	81.0453	11728.6	3566	102.75	387.78	180.95	72.5	155.6	29.9	2	1	64.236	62.711	40.451	pro	3	3
1	Non-Hispanic Black	Some college or AA degree	Divorced	1.5	1.3-3.49	1	1	30	118	77.3333	2	13.66	0.278776	1	31.98	3.04677	3.47	1.58	310	97.4356	6015.14	1368	55.14	187.35	44.9	93.6	183.1	27.9	1	1	11.283	16.672	12.568	pro	4	3
1	other	College graduate or above	married	5	>3.5	2	2	840	125.333	65.3333	2	7.33	0.149592	0	94.24	0.519418	3.21	1.14	530.6	48.9499	8539.45	1928	116.25	98.62	121.86	73.3	170.4	25.2	1	1	41.741	40.446	29.756	pro	2	3
1	Non-Hispanic Black	9-11th grade	married	0.98	<1.3	2	2	360	122.667	72	2	10.16	0.207347	0	60.57	-0.11969	6.78	1.11	532.907	-7.24962	15865	3640	137.26	574.13	93.47	101	172.2	34.1	2	0	23.074	42.655	17.834	anti	1	4
2	Non-Hispanic White	High school graduate/GED or equivalent	married	1.47	1.3-3.49	2	1	300	136	74	1	4	0.0816327	0	100.09	1.6213	5.33	1.91	752.8	162.276	49602.7	1475	44.14	203.89	49.66	60.8	156	25	1	0	16.296	20.445	9.15	pro	2	3
1	Non-Hispanic Black	College graduate or above	married	4.21	>3.5	2	1	90	110.667	67.3333	1	6.5	0.132653	0	86.56	-1.18387	4.6	1.37	544.6	-102.476	18760.2	2185	114.71	249.49	86.55	86.4	175.2	28.1	1	0	22.18	35.426	22.515	anti	1	3
1	Non-Hispanic White	College graduate or above	married	5	>3.5	2	1	300	142	74	1	4.5	0.0918367	0	87.2	1.7199	4.22	1.37	379.3	149.976	73741.7	1930	96.51	181.65	73.07	82.3	173.8	27.2	1	0	19.254	23.489	24.826	pro	3	3
1	Non-Hispanic White	High school graduate/GED or equivalent	married	2.04	1.3-3.49	1	2	360	130.667	44.6667	2	8.66	0.176735	0	118.08	4.22164	5.28	1.29	226.6	498.492	11163.9	1946	73.37	179.17	105.85	90.2	180.5	27.7	2	1	45.333	36.323	17.509	pro	4	3
2	Mexican American	Less than 9th grade	Never married	1.3	1.3-3.49	2	1	300	138.667	63.3333	2	9	0.183673	0	76.29	4.62988	4.91	1.58	386.7	353.214	16074.1	433	19.48	61.23	12.6	80.9	151.3	35.3	1	0	4.121	4.692	1.954	pro	4	4
1	Other Hispanic	High school graduate/GED or equivalent	married	5	>3.5	1	1	240	108.667	72	1	6.5	0.132653	0	61.2	-0.648002	4.65	1.22	474.5	-39.6577	8682.74	3396	119.44	413.67	142.18	69.6	163.9	25.9	2	0	38.174	60.275	29.547	anti	1	3
1	Non-Hispanic White	College graduate or above	married	5	>3.5	2	1	120	124	73.3333	1	5.5	0.112245	0	74.52	1.87165	6.59	2.04	405.9	139.475	31178.9	1469	64.86	143.25	37.67	75.7	169.1	26.5	2	0	15.611	11.018	6.154	pro	3	3
1	Non-Hispanic Black	College graduate or above	married	5	>3.5	1	1	300	133.333	75.3333	1	5.33	0.108776	0	59.76	-0.516458	4.63	1.27	404.4	-30.8635	10503.6	2269	47.91	264.88	102.9	83.2	171.1	28.4	1	0	20.955	44.198	32.371	anti	1	3
2	Non-Hispanic Black	Some college or AA degree	Divorced	3.31	1.3-3.49	1	1	480	144	71.3333	1	5.83	0.11898	0	60.75	2.94329	4.81	1.71	242.8	178.805	9017.87	929	25.52	126.56	39.64	70.8	152.9	30.3	2	0	12.854	13.395	10.137	pro	3	4
2	Non-Hispanic White	9-11th grade	Widowed	1.27	<1.3	2	2	240	128.667	60	1	5.5	0.112245	0	65.95	3.85239	6.1	1.09	236.9	254.065	37372.1	769	48.15	100.36	22.08	67.8	156.4	27.7	2	0	6.019	8.06	6.053	pro	4	3
2	Non-Hispanic White	College graduate or above	married	5	>3.5	2	1	240	110.667	58.6667	1	3	0.0612245	0	65.32	2.43276	4.16	1.5	408.9	158.908	91556.3	2086	68.01	315.25	67.09	69.5	169.2	24.3	2	0	24.461	21.4	16.534	pro	3	2
1	Non-Hispanic White	Some college or AA degree	Widowed	2.24	1.3-3.49	1	1	240	164.667	92.6667	1	5	0.102041	0	56.04	2.87526	6.39	1.19	161.6	161.13	84899.7	1363	69.89	144.7	55.04	94.5	172	31.9	1	0	18.14	19.546	13.587	pro	3	4
2	Non-Hispanic White	Some college or AA degree	Widowed	1.84	1.3-3.49	1	1	300	141.333	79.3333	2	7	0.142857	0	102.17	1.8286	6.7	1.76	553.5	186.828	83214.4	1251	45.44	170.62	46.1	50	156	20.5	2	0	7.819	12.07	23.272	pro	3	2
2	Non-Hispanic White	Some college or AA degree	married	3.4	1.3-3.49	2	1	240	126.667	70	1	8	0.163265	0	143.61	1.42922	5.25	1.71	745.4	205.25	68096.7	1680	58.71	223.01	64.07	67.9	172.3	22.9	1	0	25.876	21.04	12.515	pro	2	2
1	Non-Hispanic Black	High school graduate/GED or equivalent	married	4.23	>3.5	2	1	240	128	80	1	6.5	0.132653	0	38.84	0.925267	7.21	2.04	589.7	35.9374	10273	2865	93.4	357.37	114.82	91.8	185.5	26.7	1	0	28.861	43.496	34.573	pro	2	3
2	Non-Hispanic White	Some college or AA degree	Widowed	4.92	>3.5	1	1	240	143.333	82	1	6.65	0.135714	0	106.73	1.89791	4.84	1.71	811.8	202.564	74256.5	974	56.39	116.74	33.4	62.8	163.4	23.5	1	0	7.176	11.51	11.656	pro	3	2
2	Non-Hispanic White	Some college or AA degree	married	4.3	>3.5	2	2	420	141.333	62	1	11.66	0.237959	1	91.48	2.62152	5.64	1.73	981.5	239.817	49887.1	1942	71.62	226.61	85.08	52.6	160.8	20.3	2	0	29.764	34.436	15.168	pro	3	2
2	Other Hispanic	9-11th grade	married	1.7	1.3-3.49	2	1	360	110	73.3333	2	6.15	0.12551	0	134.5	2.40203	5.02	1.45	725.5	323.073	7023.69	1013	61.44	147.03	21.04	50.2	144.4	24.1	2	0	5.642	7.656	5.584	pro	3	2
1	Non-Hispanic White	Some college or AA degree	married	5	>3.5	1	1	120	118	53.3333	1	10.99	0.224286	1	48.32	0.254285	4.01	1.19	684.1	12.2871	183219	2641	95.38	291.19	60.05	78.8	168.8	27.7	1	0	17.259	23.232	13.044	pro	2	3
2	Non-Hispanic Black	High school graduate/GED or equivalent	Divorced	2.31	1.3-3.49	2	2	600	124.667	66.6667	1	5.66	0.11551	0	68.34	-1.09792	3.83	1.76	502.6	-75.0318	7741.39	1812	40.01	229.4	86.95	92.5	162.8	34.9	1	0	18.986	25.913	29.992	anti	1	4
1	Non-Hispanic Black	Some college or AA degree	Divorced	2.15	1.3-3.49	1	1	120	138	37.3333	2	8.5	0.173469	0	56.58	2.65031	3.83	1.63	408.1	149.955	10944	1258	53.64	218.61	21.65	79.7	181	24.3	2	1	5.99	8.702	4.869	pro	3	2
2	Non-Hispanic Black	Some college or AA degree	married	5	>3.5	2	2	180	142	65.3333	1	6	0.122449	0	76.88	0.942144	4.27	1.63	586.7	72.432	30512.1	1019	48.92	134.16	35.51	95.4	173.5	31.7	1	1	11.095	14.197	7.763	pro	2	4
2	Non-Hispanic White	9-11th grade	married	1.9	1.3-3.49	1	2	300	106.667	48.6667	2	14.32	0.292245	1	108.74	3.37733	4.11	1.03	811.8	367.251	57280.9	1615	35.49	149.78	99	73.3	158.5	29.2	1	0	31.132	32.652	27.86	pro	4	3
1	Non-Hispanic Black	High school graduate/GED or equivalent	Divorced	0.82	<1.3	2	1	720	158	81.3333	2	14	0.285714	1	46.98	1.31667	4.53	1.4	714.4	61.8571	11007.4	1477	92.6	196.09	34.34	150.9	189.4	42.1	1	0	8.581	13.347	8.871	pro	2	4
1	Other Hispanic	Less than 9th grade	Widowed	1.01	<1.3	2	2	180	134.667	70.6667	2	9	0.183673	0	25.64	3.4791	4.53	1.01	789.7	89.2042	32286	1107	55.58	179.22	21.98	52.1	155.5	21.5	1	0	6.991	6.819	5.565	pro	4	2
2	Other Hispanic	Less than 9th grade	married	0.66	<1.3	2	2	480	124	75.3333	1	6.3	0.128571	0	91.4	4.05112	6.7	1.78	533.6	370.273	10727.3	685	22.38	99.06	25.07	57.5	153.8	24.3	2	0	9.06	9.29	4.672	pro	4	2
2	Non-Hispanic Black	High school graduate/GED or equivalent	married	5	>3.5	2	2	600	126	70.6667	2	5	0.102041	0	38.62	3.47179	4.01	1.68	720.3	134.081	43784	1429	38.73	193.18	59.79	97.7	170.6	33.6	1	0	17.86	24.588	12.878	pro	4	4
1	Non-Hispanic Black	College graduate or above	married	5	>3.5	2	1	600	118.667	68.6667	2	14.65	0.29898	1	42.99	3.29498	4.92683	1.40825	532.907	141.651	5246.83	1618	69.35	255.58	38.92	136.8	192.1	37.1	1	1	12.689	14.282	9.149	pro	4	4
1	Non-Hispanic White	Less than 9th grade	married	2.51	1.3-3.49	1	1	240	149.333	67.3333	2	4	0.0816327	0	68.5	-1.1857	4.16	1.63	437.6	-81.2204	58978.4	1978	127.53	135.37	76.67	74.4	173.6	24.7	1	0	14.789	32.713	23.915	anti	1	2
2	Non-Hispanic White	High school graduate/GED or equivalent	Widowed	3.49	1.3-3.49	1	1	420	108	66	1	6.5	0.132653	0	82.62	2.03744	5.12	1.66	204.4	168.334	261991	1638	70.32	155.2	67.94	75.5	165.8	27.5	2	0	19.186	26.483	17.182	pro	3	3
2	Other Hispanic	Less than 9th grade	Separated	0.73	<1.3	2	2	30	112	38.6667	2	15.5	0.316327	1	71.9	2.85578	3.88	1.5	407.4	205.331	12203.3	1004	63.75	114.43	32.42	69.3	152.3	29.9	1	1	10.497	10.714	8.575	pro	3	3
1	Other Hispanic	Some college or AA degree	Divorced	1.84	1.3-3.49	2	2	120	136	70.6667	1	12	0.244898	1	70.84	0.514407	4.01	1.06	341	36.4406	11187	1640	55.18	252.7	49.11	76.3	169.5	26.6	1	1	11.547	17.254	16.416	pro	2	3
1	other	Some college or AA degree	married	5	>3.5	2	1	240	114	64.6667	1	7.5	0.153061	0	52.09	2.85828	3.62	1.42	270.8	148.888	7385.51	1416	97.26	120.97	58.49	76.5	164.8	28.2	2	0	23.066	20.81	7.788	pro	3	3
2	Non-Hispanic White	Some college or AA degree	Widowed	2.24	1.3-3.49	1	1	360	116	50.6667	2	12.5	0.255102	1	90.01	-0.689489	7.53	2.2	504.1	-62.0609	74123.2	1562	69.68	247.87	38.08	58.1	158.3	23.2	1	0	9.311	10.939	14.74	anti	1	2
1	Non-Hispanic White	Some college or AA degree	married	5	>3.5	1	1	120	130	68.6667	1	5.5	0.112245	0	90.73	-1.40242	4.94	1.78	384.5	-127.241	27950.1	2572	127.54	271.59	97.33	86.7	181.8	26.2	1	0	19.831	38.269	30.418	anti	1	3
2	Non-Hispanic White	College graduate or above	married	5	>3.5	2	1	300	148.667	84.6667	2	6.33	0.129184	0	71.35	2.95658	6.1	2.09	319.6	210.952	157188	1253	75.65	99.87	25.08	80.2	161.6	30.7	2	0	10.86	6.289	2.317	pro	3	4
2	Mexican American	High school graduate/GED or equivalent	Living with partner	3.67	>3.5	1	1	480	116.667	67.3333	1	8.65	0.176531	0	52.1	0.189945	5.82	1.34	608.9	9.89613	20226.1	1524	71.97	217.68	44.41	82.1	155.9	33.8	2	0	7.834	16.326	16.145	pro	2	4
2	Non-Hispanic White	College graduate or above	married	5	>3.5	2	2	240	109.333	78	2	8.5	0.173469	0	102.32	1.93516	6.39	1.37	82.7	198.005	88631.9	2651	106.53	356.33	92.47	101.3	176.1	32.7	2	0	38.275	29.641	18.506	pro	3	4
1	Non-Hispanic White	9-11th grade	married	3.3	1.3-3.49	1	2	600	148	66	2	10.5	0.214286	1	68.5	1.76186	2.17	1.01	680.4	120.688	78062.6	1599	93.91	121.94	81.02	77.5	180	23.9	2	1	25.762	27.5	20.582	pro	3	2
2	Non-Hispanic White	College graduate or above	married	5	>3.5	2	1	240	140	84	1	4	0.0816327	0	120.23	-1.92904	6.08	2.17	321.8	-231.929	418203	2276	56.46	303.93	91.15	46.3	156.2	19	2	0	22.498	31.005	31.243	anti	1	2
1	Non-Hispanic White	Some college or AA degree	married	0.86	<1.3	1	1	300	132	76	1	8.32	0.169796	0	80.05	-1.61885	6.78	1.32	334.3	-129.589	49845	2039	106.13	248.79	75.16	98.2	173.4	32.7	1	0	19.792	29.733	21.341	anti	1	4
2	Non-Hispanic White	College graduate or above	Never married	4.89	>3.5	2	1	480	132	106.667	2	5	0.102041	0	41.58	2.92914	5.28	1.19	424.4	121.793	167366	2569	107.25	274.37	115.89	105.9	164.7	39	1	0	39.121	41.399	27.399	pro	3	4
1	Non-Hispanic White	9-11th grade	Living with partner	5	>3.5	2	1	180	140.667	71.3333	2	5.5	0.112245	0	51.4	0.0222624	4.76	1.32	457.6	1.14429	96582.4	3367	122.25	384.76	152.49	99.9	183.4	29.7	2	0	57.736	54.306	26.352	pro	1	3
2	Other Hispanic	High school graduate/GED or equivalent	Never married	2.69	1.3-3.49	2	2	720	130	58.6667	2	6.5	0.132653	0	95.38	-1.66173	4.73	1.6	900.4	-158.496	30307.3	1054	42.79	152.01	34.23	62	155.5	25.6	1	0	6.743	9.246	15.748	anti	1	3
1	Mexican American	High school graduate/GED or equivalent	married	1.36	1.3-3.49	1	1	360	134	79.3333	1	10.98	0.224082	1	62.8	-0.83023	3.47	0.65	186	-52.1384	36120.1	3373	178.53	383.82	125.44	96.7	172.4	32.5	1	1	40.308	51.591	24.068	anti	1	4
1	Mexican American	9-11th grade	married	1.89	1.3-3.49	2	1	180	128.667	79.3333	1	5.99	0.122245	0	83.59	-1.18735	6.44	1.24	745.4	-99.2508	13567.5	2619	106.11	461.87	48.27	73.6	165.5	26.9	1	0	16.08	17.135	10.205	anti	1	3
1	Non-Hispanic Black	High school graduate/GED or equivalent	married	1.34	1.3-3.49	2	2	480	136.667	86.6667	2	10.32	0.210612	1	20.82	2.89157	4.42	2.04	385.2	60.2025	5937.33	1489	70	173.92	57.02	64.4	166.3	23.3	1	0	17.706	21.802	13.476	pro	3	2
2	other	Some college or AA degree	Divorced	3.58	>3.5	1	1	480	132	72.6667	2	8.82	0.18	0	41.54	4.16152	6.54	1.45	364.6	172.87	10763.8	1375	47.83	179.57	54.07	60.1	153.3	25.6	1	0	22.477	19.05	8.363	pro	4	3
2	Non-Hispanic White	Some college or AA degree	Divorced	4.92	>3.5	2	1	600	114.667	66	2	10.5	0.214286	1	78.21	3.52277	5.79	1.09	252.4	275.516	141281	1086	62.38	84.99	54.89	61.8	157.4	24.9	2	0	24.269	18.307	7.428	pro	4	2
2	Non-Hispanic White	9-11th grade	married	2.86	1.3-3.49	2	1	300	113.333	70.6667	2	4.5	0.0918367	0	72.81	2.13727	6.83	1.29	498.2	155.614	110048	1670	89.95	208.11	53.86	66.6	154.5	27.9	2	0	17.697	20.857	12.461	pro	3	3
2	Non-Hispanic White	Some college or AA degree	Widowed	5	>3.5	1	1	480	118.667	59.3333	1	15	0.306122	1	99.54	1.88716	5.95	1.89	680.4	187.848	56064.9	1281	41.4	125.79	60.2	64.1	150.7	28.2	2	0	12.174	20.43	24.067	pro	3	3
1	Other Hispanic	Some college or AA degree	married	4.56	>3.5	2	1	240	106.667	70.6667	2	16.5	0.336735	1	47	1.96407	3.62	1.29	223.6	92.3113	13486.5	2046	59.86	233.48	65.56	94.3	168.2	33.3	1	1	24.693	21.893	14.58	pro	3	4
2	Other Hispanic	Some college or AA degree	married	5	>3.5	1	1	120	148	62.6667	1	8.66	0.176735	0	81.31	1.2775	5.56	1.4	584.5	103.873	27491.3	1445	51.56	176.25	25.51	57.2	159.5	22.5	1	0	5.552	9.031	8.454	pro	2	2
2	Non-Hispanic White	Some college or AA degree	Divorced	4.69	>3.5	1	1	300	134.667	70	2	8.5	0.173469	0	83.66	-1.33653	4.78	1.24	388.2	-111.814	34782.9	2132	81.37	237.91	68.04	60.4	161.9	23	1	0	17.905	23.133	20.92	anti	1	2
1	Non-Hispanic White	Some college or AA degree	Divorced	1.43	1.3-3.49	1	1	300	114	61.3333	1	20.82	0.424898	1	93.52	-0.217479	4.09	0.93	738	-20.3386	7952.16	2636	76.87	389.22	93.46	91.5	174.1	30.2	2	1	34.028	27.219	22.727	anti	1	4
2	Non-Hispanic Black	9-11th grade	Widowed	1.1	<1.3	1	1	540	175.333	0	2	10.82	0.220816	1	87.3	0.757879	6.18	1.6	160.9	66.1628	15475.8	1276	31.18	218.86	33.42	50.3	146.6	23.4	1	0	7.101	13.272	10.963	pro	2	2
2	Non-Hispanic White	Less than 9th grade	Widowed	2.04	1.3-3.49	1	2	360	108	65.3333	1	7	0.142857	0	76.12	1.69583	4.14	1.19	533.6	129.087	84676.4	952	42.11	120.44	34.09	77.4	163.6	28.9	1	1	12.104	11.93	6.801	pro	3	3
1	other	9-11th grade	married	3.82	>3.5	1	1	180	127.333	60.6667	2	4.5	0.0918367	0	81.74	-3.53664	5.46	2.07	420.7	-289.085	36830.8	2629	172.85	252.77	75.36	46.1	157.6	18.6	2	0	19.462	26.179	21.561	anti	1	2
1	Non-Hispanic White	Some college or AA degree	married	1.82	1.3-3.49	1	1	480	104	58.6667	2	10.83	0.22102	1	61.3	3.04126	4.47	0.98	448	186.429	26577	2106	58.48	179.77	97.88	106.7	180.1	32.9	1	0	32.012	36.804	20.466	pro	4	4
1	Non-Hispanic White	College graduate or above	married	5	>3.5	2	1	600	148.667	77.3333	1	7.83	0.159796	0	124.09	3.39636	5.64	1.27	996.3	421.454	198647	1924	54.24	291.51	63.77	90.3	185.8	26.2	1	0	23.349	20.711	15.145	pro	4	3
2	Non-Hispanic Black	9-11th grade	married	0.68	<1.3	2	2	240	132	68	2	10.83	0.22102	1	46.8	3.80784	5.66	1.5	194.1	178.207	14763.8	1360	20.99	195.18	59.43	75	164	27.9	1	0	17.23	16.787	19.755	pro	4	3
1	Non-Hispanic White	College graduate or above	Divorced	0.81	<1.3	1	1	480	122.667	76	2	10	0.204082	0	133.99	0.67721	2.82	0.67	258.3	90.7393	26283.8	3724	123.17	451.18	161.91	97.7	186.4	28.1	2	1	66.712	50.518	31.405	pro	2	3
1	Mexican American	9-11th grade	married	0.89	<1.3	1	1	120	110.667	68.6667	2	5.5	0.112245	0	59.29	0.210446	5.33	1.01	382.3	12.4773	4539.99	3006	127.18	256.7	166.24	84.3	168.1	29.8	2	0	41.102	47.954	66.125	pro	2	3
1	Non-Hispanic Black	High school graduate/GED or equivalent	Widowed	1.52	1.3-3.49	1	1	60	120.667	72.6667	2	6.16	0.125714	0	46.97	1.71329	4.53	1.76	262	80.4734	13864.4	1483	48.55	176.51	64.36	60.7	173.2	20.2	2	0	13.763	24.069	22.827	pro	3	2
1	Non-Hispanic White	9-11th grade	married	3.4	1.3-3.49	2	1	300	124	60.6667	2	8.83	0.180204	0	96.44	4.36122	2.95	1.14	435.4	420.596	38984.7	470	23	56.79	17.49	105.1	170.6	36.1	1	1	4.46	7.056	3.837	pro	4	4
1	Other Hispanic	College graduate or above	Widowed	5	>3.5	1	1	240	136.314	84.9597	2	9.33	0.190408	0	37.46	-0.268762	3.57	1.16	366.8	-10.0678	20610.1	4674	183.21	590.42	174.35	133.4	187.1	38.1	1	0	69.353	55.137	27.735	anti	1	4
2	Non-Hispanic White	Some college or AA degree	married	5	>3.5	1	2	180	126.667	61.3333	1	11.5	0.234694	1	107.21	2.95065	5.15	1.97	454.6	316.339	177355	1164	45.11	150.46	45.54	61.3	160.6	23.8	2	0	11.932	16.892	13.196	pro	3	2
2	Non-Hispanic Black	High school graduate/GED or equivalent	married	3.14	1.3-3.49	2	1	480	128.667	52	1	6	0.122449	0	61.04	-0.96486	5.25	2.02	782.3	-58.8951	7746.98	1609	92.78	130.13	85.59	94.3	161.4	36.2	2	0	20.296	30.793	27.08	anti	1	4
1	other	Some college or AA degree	Divorced	1.29	<1.3	2	2	660	116	66	1	8	0.163265	0	92.31	1.08821	3.98	1.19	797	100.453	8696.49	1922	95.6	337.93	22.54	69	160.9	26.7	2	1	7.293	7.541	3.834	pro	2	3
2	Non-Hispanic Black	Some college or AA degree	Divorced	5	>3.5	1	1	660	128.667	78	1	5.33	0.108776	0	85.35	1.56698	5.59	1.58	404.4	133.742	19881.7	2035	89.61	193.69	97.95	100.1	167.1	35.8	1	0	31.653	31.983	27.86	pro	2	4
2	Non-Hispanic Black	High school graduate/GED or equivalent	married	5	>3.5	2	1	420	112.667	71.3333	2	7.66	0.156327	0	73.32	-2.99639	5.04	1.58	929.9	-219.696	17810.3	1431	77.8	248.48	28.18	65.3	169.6	22.7	1	0	10.226	9.663	4.872	anti	1	2
2	Non-Hispanic White	College graduate or above	Divorced	5	>3.5	1	1	480	115.333	61.3333	1	7.83	0.159796	0	85.23	-4.03211	4.91	1.47	353.5	-343.656	68083.8	2773	135.82	336.33	114.64	69.7	159.2	27.5	2	0	40.941	40.102	22.396	anti	1	3
2	Other Hispanic	9-11th grade	Divorced	2.43	1.3-3.49	2	2	360	134.667	70	2	11.48	0.234286	1	58.44	2.8063	5.09	2.07	440.6	164	15577	1910	72.1	257.19	66.88	47.7	150.1	21.2	2	0	28.511	21.625	11.057	pro	3	2
1	Non-Hispanic White	Some college or AA degree	married	5	>3.5	1	2	840	130	76.6667	1	5.5	0.112245	0	84.65	-1.23364	4.73	1.19	487.8	-104.427	90234.9	4038	194.31	505.75	142.7	94.7	189.7	26.3	2	0	53.752	57.168	22.066	anti	1	3
2	Non-Hispanic White	College graduate or above	married	5	>3.5	1	2	360	97.3333	58	2	8.5	0.173469	0	94	2.65684	2.79	1.06	574.9	249.743	42197.5	1559	53.32	306.14	17.88	75.3	165	27.7	1	1	5.261	5.883	2.91	pro	3	3
2	Non-Hispanic Black	High school graduate/GED or equivalent	married	1.65	1.3-3.49	2	2	180	133.333	89.3333	1	6	0.122449	0	92.41	0.498793	3.78	1.47	156.5	46.0935	18986.1	1930	99.01	239.77	67.37	69.1	166.2	25	1	1	27.509	18.584	14.925	pro	2	3
1	other	College graduate or above	Divorced	5	>3.5	1	1	360	126.667	70.6667	2	7.33	0.149592	0	76.92	-2.56359	6	1.78	2000	-197.191	31902	2083	83.77	292.03	71.62	61.2	163.4	22.9	2	0	11.59	24.696	31.441	anti	1	2
2	Non-Hispanic White	College graduate or above	Divorced	5	>3.5	2	1	240	110.667	64.6667	1	3.5	0.0714286	0	89.92	1.19876	4.68	1.66	394.1	107.793	140789	1297	76.66	127.71	57.14	67.8	163.1	25.5	2	0	22.143	19.062	11.404	pro	2	3
2	Non-Hispanic White	Some college or AA degree	married	5	>3.5	2	2	240	145.333	76.6667	1	8.5	0.173469	0	34.83	-0.45048	4.73	1.24	513.6	-15.6902	152182	1601	98.56	197	48.74	62	166	22.5	2	0.5	10.279	22.038	12.439	anti	1	2
1	Non-Hispanic White	College graduate or above	married	5	>3.5	1	1	240	111.333	77.3333	1	4	0.0816327	0	90.88	-1.60611	6.65	2.3	445	-145.963	165974	2946	121.44	342.28	124.82	69.6	172.3	23.4	2	0	22.24	66.647	26.693	anti	1	2
2	other	Less than 9th grade	married	1.33	1.3-3.49	2	2	120	120	62.6667	2	6	0.122449	0	145.9	-0.15356	4.5	1.68	346.1	-22.4044	4909.05	2381	198.98	185.19	73.5	52.2	151.1	22.9	1	0	15.683	26.462	23.639	anti	1	2
1	Non-Hispanic White	Less than 9th grade	married	1.9	1.3-3.49	1	1	300	117.333	58.6667	1	10.5	0.214286	1	81.35	3.0838	4.09	1.27	403.7	250.867	22358.8	1713	50.81	214.52	74.85	80.4	172.4	27.1	1	0	17.465	26.568	24.325	pro	4	3
1	Non-Hispanic White	Less than 9th grade	married	2.64	1.3-3.49	1	1	180	144.667	64.6667	1	9	0.183673	0	98.91	3.45574	4.63	1.16	745.4	341.807	47541.2	1974	55.97	165.41	123.57	78.6	175.8	25.4	1	0	40.894	36.04	40.986	pro	4	3
1	Non-Hispanic White	Some college or AA degree	married	2.6	1.3-3.49	1	1	300	170.667	77.3333	1	4	0.0816327	0	90.98	1.69945	5.79	1.89	263.5	154.616	72403.1	3382	88.37	357.35	114.39	70	175.9	22.6	2	0	36.095	39.734	30.426	pro	3	2
2	Non-Hispanic Black	Some college or AA degree	Widowed	4.13	>3.5	2	2	420	189.333	109.333	1	8.5	0.173469	0	100.56	2.51363	4.94	1.97	1468.6	252.771	12020.6	1673	61.01	209.61	70.23	73.4	162.5	27.8	1	0.5	29.113	22.347	11.649	pro	3	3
1	Other Hispanic	Less than 9th grade	Separated	1.07	<1.3	1	1	60	142.667	73.3333	1	8.5	0.173469	0	73.55	0.202378	4.58	2.12	358.7	14.8849	13444.3	1725	93.53	192.66	65.14	67.4	161.6	25.8	1	0	14.117	23.792	20.075	pro	2	3
2	Non-Hispanic White	Some college or AA degree	married	1.98	1.3-3.49	2	2	300	126.667	60	2	6.5	0.132653	0	84.57	0.543202	3.52	1.11	119.6	45.9386	40357.7	2303	79.83	289.66	93.15	79.2	146.7	36.8	1	1	31.786	29.443	25.814	pro	2	4
1	Non-Hispanic White	9-11th grade	married	1.45	1.3-3.49	1	1	120	150.667	91.3333	1	10.5	0.214286	1	84	1.24935	6.26	1.76	348.3	104.945	13469.2	2568	75.73	322.66	91.64	81	173	27.1	2	0	35.471	29.613	19.724	pro	2	3
1	Non-Hispanic Black	Less than 9th grade	Widowed	4.08	>3.5	1	1	120	174.667	58	1	5.5	0.112245	0	114.2	2.62044	5.2	1.19	285.6	299.254	10600.7	2228	69.05	291.1	88.08	70.1	171.1	23.9	1	0	23.176	37.092	24.026	pro	3	2
2	Non-Hispanic White	Some college or AA degree	married	2.68	1.3-3.49	2	2	300	159.333	70.6667	2	13.83	0.282245	1	136.04	1.29342	6.26	1.86	1136.5	175.956	28457.3	1933	114.43	203.4	75.45	57.7	160	22.5	1	0	28.187	26.122	12.751	pro	2	2
1	Non-Hispanic White	College graduate or above	married	3.8	>3.5	1	1	720	139.333	63.3333	1	11.5	0.234694	1	90.24	0.583836	3.98	1.6	377.1	52.6854	58484.2	1792	61.04	250.45	45.47	81.3	165.1	29.8	2	0	8.9	16.983	15.724	pro	2	3
1	Non-Hispanic White	Some college or AA degree	married	2.89	1.3-3.49	1	1	360	129.543	78.7984	2	12.5	0.255102	1	89.02	-0.209021	4.27	1.29	503.3	-18.6071	87824.2	3005	100.7	375.43	126.13	66.7	171.7	22.6	1	1	40.221	53.433	23.918	anti	1	2
2	Non-Hispanic White	High school graduate/GED or equivalent	married	2.92	1.3-3.49	2	1	600	139.333	52.6667	1	4.5	0.0918367	0	66.36	2.0188	4.06	1.32	620.7	133.967	207696	1549	40	220.08	44.9	69.6	156.7	28.3	1	0	13.09	15.23	14.11	pro	3	3
1	Non-Hispanic Black	9-11th grade	married	1.56	1.3-3.49	1	1	120	113.333	47.3333	1	14.49	0.295714	1	89.67	2.71361	3.57	0.85	577.1	243.33	13836.2	1963	64.24	281.68	66.78	98.9	175.6	32.1	1	1	23.005	24.066	15.094	pro	3	4
1	Non-Hispanic White	Less than 9th grade	married	1.16	<1.3	1	1	300	146	76.6667	2	4.16	0.084898	0	67.56	2.536	4.84	1.27	124.7	171.332	15203.3	1539	75.66	182.05	57.4	86.8	174.3	28.6	1	0	17.511	22.128	13.497	pro	3	3
1	Non-Hispanic White	9-11th grade	married	1.12	<1.3	1	1	360	134	67.3333	2	7	0.142857	0	57.84	-2.154	4.27	0.98	819.2	-124.587	92828.6	1680	65.92	239.79	56.39	93.2	182	28.1	2	0	12.742	20.366	18.767	anti	1	3
1	Non-Hispanic White	College graduate or above	married	1.98	1.3-3.49	2	1	360	125.333	58	2	4.5	0.0918367	0	70.39	-0.740844	4.91	1.73	397	-52.148	40591.6	2814	76.42	350.36	85.95	81	175.8	26.2	2	0	19.208	30.915	30.439	anti	1	3
2	Other Hispanic	College graduate or above	married	5	>3.5	2	2	180	108	51.3333	1	11.5	0.234694	1	95.77	-0.00477823	5.46	1.11	789.7	-0.457611	6004.57	1925	123.64	181.77	80.17	74.2	160.1	28.9	1	0	18.369	25.923	29.205	anti	1	3
2	Other Hispanic	Less than 9th grade	married	1.34	1.3-3.49	1	1	120	136	77.3333	1	11.32	0.23102	1	42.84	0.946358	5.12	1.42	197	40.542	46515.1	2032	73.51	276.45	73.64	78.1	152	33.8	1	0	15.259	23.051	28.958	pro	2	4
1	Other Hispanic	College graduate or above	Divorced	0.9	<1.3	2	1	360	140.667	96	1	4.5	0.0918367	0	85.18	0.772079	6.59	1.14	410.3	65.7657	8180.68	2068	77.26	238.77	83.48	95	186	27.5	1	0	20.399	30.504	25.996	pro	2	3
2	Non-Hispanic Black	High school graduate/GED or equivalent	Divorced	2.36	1.3-3.49	1	2	300	129.333	0	1	6	0.122449	0	48.17	1.64216	3.59	0.78	1468.6	79.1028	10229.6	1700	74.99	200.27	69.11	84.5	169.4	29.4	1	0	11.731	21.478	29.638	pro	2	3
1	Non-Hispanic Black	9-11th grade	married	5	>3.5	1	1	180	170	92	2	6.82	0.139184	0	121.56	3.7771	5.48	1.06	841.3	459.145	16782	982	63.94	79.4	45.47	90.7	181.7	27.5	1	0	15.312	17.026	9.479	pro	4	3
1	Non-Hispanic White	College graduate or above	married	2.7	1.3-3.49	1	2	600	108.667	64	2	12.33	0.251633	1	55.17	1.28929	4.01	0.88	225.1	71.1302	117457	3107	118.09	356.31	138.65	113.9	173.6	37.8	2	0	44.464	58.528	20.349	pro	2	4
2	Mexican American	Some college or AA degree	married	3.97	>3.5	2	2	240	151.333	78.6667	2	5.5	0.112245	0	79.94	0.538515	4.19	1.27	388.9	43.0489	13584.4	2050	74.33	201.03	107.98	70.3	154.7	29.4	1	0.5	38.105	37.379	26.529	pro	2	3
2	Non-Hispanic White	College graduate or above	Widowed	4.55	>3.5	2	2	360	112.667	71.3333	2	5.5	0.112245	0	75.83	1.70522	6.47	1.86	498.9	129.307	52355.3	2091	60.65	252.63	100.96	88.7	159	35.1	1	0	39.393	32.259	19.288	pro	3	4
1	Non-Hispanic Black	High school graduate/GED or equivalent	Separated	0.84	<1.3	1	1	600	112.667	74	2	8.83	0.180204	0	27.5	2.99956	4.32	1.68	386.7	82.4878	12930.9	1574	43.63	239.59	52.81	78.3	171.3	26.7	1	1	17.819	18.493	8.829	pro	4	3
2	Non-Hispanic White	College graduate or above	married	5	>3.5	2	1	480	137.333	86.6667	2	17.48	0.356735	1	107	-0.791543	5.2	2.2	166.1	-84.6951	39004.9	1421	55.24	178.2	55.36	52	162.4	19.7	1	0	4.479	26.216	1.263	anti	1	2
2	Non-Hispanic White	College graduate or above	Widowed	5	>3.5	2	2	60	122.667	80.6667	2	9	0.183673	0	101	-2.83382	4.34	1.5	493	-286.215	52173.2	2585	91.15	300.16	91.03	93.4	161.8	35.7	1	0	25.989	20.97	37.652	anti	1	4
1	Non-Hispanic White	College graduate or above	married	5	>3.5	2	2	600	127.965	67.7856	1	8.66	0.176735	0	67.9	1.56369	4.32	1.29	310.7	106.175	39021	1076	39.4	150.93	39.68	102.4	172.5	34.4	1	1	14.153	14.336	8.762	pro	2	4
2	Non-Hispanic White	Some college or AA degree	Living with partner	2.44	1.3-3.49	1	1	360	115.333	66.6667	1	6.16	0.125714	0	67.3	3.80636	5.25	1.89	241.3	256.168	62420.2	1301	55.54	199.85	32.7	59.5	156.9	24.2	2	0	10.934	10.1	8.805	pro	4	2
2	Non-Hispanic Black	9-11th grade	married	5	>3.5	2	1	840	126.667	74	2	12.49	0.254898	1	40.6	2.78197	5.25	1.42	397	112.948	83043.5	2510	89.36	212.19	128.27	104.9	163.8	39.1	1	0	28.383	37.982	50.377	pro	3	4
2	Non-Hispanic White	Some college or AA degree	married	5	>3.5	1	1	420	124.667	48.6667	1	6	0.122449	0	75.9	0.394946	4.42	1.45	234.7	29.9764	60644.2	2752	82.35	350.41	113.1	71.8	172.8	24	2	0	33.693	36.117	35.04	pro	2	2
1	Non-Hispanic White	College graduate or above	married	5	>3.5	1	1	480	136	66.6667	1	8.99	0.183469	0	75.8	0.407261	4.16	1.94	346.1	30.8704	58775.6	1583	71.09	162.93	77.42	76.4	176.2	24.6	2	0	11.337	16.19	44.733	pro	2	2
1	Non-Hispanic White	College graduate or above	married	5	>3.5	2	1	300	144.667	68	1	5	0.102041	0	70.8	-0.275385	4.81	1.14	279	-19.4973	39347.2	3266	120.6	292.24	171.3	99.5	185.4	28.9	2	0.5	51.15	61.378	43.229	anti	1	3
1	Non-Hispanic White	Some college or AA degree	Widowed	3	1.3-3.49	1	1	360	108.667	53.3333	2	12	0.244898	1	108	0.532169	4.53	2.51	3365.3	57.4742	28537.5	1972	61.72	231.39	62.96	74	176.9	23.6	1	0	24.644	23.636	9.015	pro	2	2
2	Non-Hispanic Black	Some college or AA degree	Divorced	2.23	1.3-3.49	2	2	360	134	71.3333	1	8.5	0.173469	0	38.2	-0.882053	4.27	1.5	555	-33.6944	15919.6	2225	138.52	195.18	102.7	54.9	157.6	22.1	1	0	19.528	44.259	23.781	anti	1	2
1	other	Some college or AA degree	married	0	<1.3	1	1	300	131.333	63.3333	2	8.5	0.173469	0	110	0.796076	3.18	0.91	667.2	87.5684	32342.7	1373	65.25	187.08	42.74	73.6	168.9	25.8	1	1	12.343	16.352	11.093	pro	2	3
2	Other Hispanic	High school graduate/GED or equivalent	married	3.53	>3.5	1	1	420	115.333	15.3333	2	15	0.306122	1	63.2	4.01613	3.28	1.09	364.6	253.819	11241.9	739	22.25	72.26	40.63	74.2	163.8	27.7	2	1	6.489	16.263	13.981	pro	4	3
1	other	College graduate or above	married	3.81	>3.5	1	1	480	120	47.3333	1	17.64	0.36	1	78.7	4.32322	3.23	1.14	664.2	340.238	13306	407	7.66	76.71	8.86	77.3	171.4	26.3	2	1	1.422	3.742	2.844	pro	4	3
1	Non-Hispanic White	Some college or AA degree	married	5	>3.5	1	1	360	138	85.3333	2	4.83	0.0985714	0	55	3.27666	7.03	1.89	369	180.216	40959	758	43.08	44.22	19.87	83.9	176.3	27	1	0	6.672	8.185	2.157	pro	4	3
2	Non-Hispanic Black	Some college or AA degree	married	5	>3.5	2	2	300	106	61.3333	2	18	0.367347	1	33.4	2.12371	4.5	2.02	304.8	70.9319	26607	1257	49.11	163.01	49.26	105.2	169.9	36.4	1	0	17.744	17.415	10.273	pro	3	4
1	other	College graduate or above	married	5	>3.5	2	1	720	116.667	55.3333	1	5.83	0.11898	0	44.9	1.69264	4.58	1.32	364.6	75.9996	47489.8	1397	63.88	182.01	47.82	63.9	160.5	24.8	2	1	12.702	16.91	12.176	pro	3	2
2	Non-Hispanic White	Some college or AA degree	married	3.09	1.3-3.49	2	2	360	167.333	66.6667	1	8	0.163265	0	156	-0.483219	6.59	2.25	603.7	-75.3822	53436.8	1241	39.68	206.99	32.68	56.3	162.2	21.4	1	0	14.076	9.58	6.574	anti	1	2
2	Non-Hispanic White	High school graduate/GED or equivalent	married	4.51	>3.5	2	2	240	114	55.3333	2	5	0.102041	0	94.2	1.71883	4.94	1.37	380.8	161.914	53219.5	1129	56.4	186.86	19.52	76	168.4	26.8	1	1	5.349	6.174	5.4	pro	3	3
1	Mexican American	College graduate or above	married	5	>3.5	1	1	360	114.667	62	2	10.5	0.214286	1	71.8	0.0535857	4.55	1.73	469.4	3.84746	21154.3	2317	89.66	243.35	102.22	71.2	165.8	25.9	1	1	32.828	36.867	21.654	pro	1	3
2	Non-Hispanic White	High school graduate/GED or equivalent	Separated	0.64	<1.3	1	1	420	120.876	70.1318	1	9.32	0.190204	0	59.9	2.39105	4.78	1.22	387.5	143.224	21660.1	1814	94.14	210.75	66.99	79.7	161.7	30.5	2	0	30.457	20.622	10.531	pro	3	4
1	Non-Hispanic White	High school graduate/GED or equivalent	Never married	1.08	<1.3	1	1	480	112	78.6667	2	10.66	0.217551	1	113	3.9271	4.91	1.55	401.5	443.763	107871	1524	38.13	210.26	64.81	65.2	167.8	23.2	1	0.5	20.472	26.467	11.165	pro	4	2
1	Non-Hispanic Black	High school graduate/GED or equivalent	married	5	>3.5	1	1	180	131.333	58	2	10.33	0.210816	1	23.9	3.57316	5.69	1.06	414	85.3986	7194	1141	55.76	145.37	40.5	109.2	184.2	32.2	1	0	8.937	17.889	7.589	pro	4	4
1	Non-Hispanic White	Some college or AA degree	married	2.53	1.3-3.49	2	1	360	136	57.3333	2	8.83	0.180204	0	58.3	3.62773	3.49	1.06	352.8	211.497	112389	1125	55.2	130.51	40.91	99	167.2	35.4	2	1	12.468	12.599	12.185	pro	4	4
2	Non-Hispanic White	College graduate or above	Divorced	1.89	1.3-3.49	1	1	180	118	66.6667	2	13	0.265306	1	42.3	-0.13184	6.34	2.15	2479.7	-5.57685	60601.2	1763	66.64	201.05	60.99	72	152	31.2	1	0	26.747	19.48	11.413	anti	1	4
2	Non-Hispanic White	High school graduate/GED or equivalent	Widowed	1.65	1.3-3.49	2	2	480	130.667	66	2	9.5	0.193878	0	91.2	1.4178	4.53	1.06	168.3	129.304	46987.3	1420	45.55	165.77	69.01	95.3	156.1	39.1	1	0	13.866	26.507	23.3	pro	2	4
1	Non-Hispanic White	College graduate or above	married	5	>3.5	1	1	600	113.543	68.1318	1	3.5	0.0714286	0	89.3	-3.58703	5.3	1.09	529.9	-320.322	98001.8	2361	126.14	244.18	75.06	95.7	189.7	26.6	1	0	20.494	30.789	12.316	anti	1	3
1	Non-Hispanic White	High school graduate/GED or equivalent	married	3.22	1.3-3.49	1	1	360	108	54.6667	2	13.5	0.27551	1	14.4	3.52853	3.44	0.75	230.3	50.8109	187623	1193	49.02	159.75	41.14	95.5	178.7	29.9	2	0	9.591	14.405	12.742	pro	4	3
2	Non-Hispanic Black	Some college or AA degree	married	5	>3.5	2	1	480	136.667	67.3333	1	16	0.326531	1	79.5	2.54631	5.15	2.77	684.1	202.432	136339	2137	60.25	301.25	80.03	92.4	164	34.4	1	0.5	23.529	32.138	18.911	pro	3	4
2	Non-Hispanic White	High school graduate/GED or equivalent	married	5	>3.5	2	1	480	121.333	72.6667	1	5.83	0.11898	0	78.4	3.82975	5.79	2.74	588.9	300.252	47828.7	1061	51.29	120.84	41.17	67.7	161.7	25.9	1	0	14.727	12.987	10.791	pro	4	3
1	Non-Hispanic White	College graduate or above	Widowed	5	>3.5	2	1	240	156	64	2	10.66	0.217551	1	86.8	-0.159643	4.42	1.4	456.1	-13.857	206716	2779	53.46	382.92	119.16	64.8	163.5	24.2	1	0	40.046	32.743	34.737	anti	1	2
1	Non-Hispanic White	High school graduate/GED or equivalent	married	1.78	1.3-3.49	1	2	420	96.6667	50.6667	1	7.99	0.163061	0	46.3	3.24541	4.16	1.09	234.7	150.263	19436.1	1188	51.49	164.85	40.17	79.1	173.2	26.4	1	0	12.128	16.36	9.231	pro	4	3
2	Non-Hispanic Black	College graduate or above	married	2.19	1.3-3.49	2	2	9999	131.333	74	2	3	0.0612245	0	77.2	2.42954	5.17	1.11	826.6	187.561	9290.16	2727	130.73	211.8	150.16	128.4	165	47.2	1	0	31.201	58.878	47.598	pro	3	4
2	Non-Hispanic White	College graduate or above	Widowed	3.92	>3.5	2	1	120	162.667	56.6667	1	3	0.0612245	0	83.7	1.59651	6.88	2.09	1298.1	133.628	175500	2414	96.02	228.15	94.31	63.4	166.2	23	2	0	37.344	29.977	19.351	pro	2	2
1	Non-Hispanic White	Some college or AA degree	married	5	>3.5	2	1	480	125.543	77.4651	1	11.66	0.237959	1	68.9	-0.575593	4.76	1.29	332.8	-39.6583	61479	1739	86.74	194.5	70.73	67.7	168.2	23.9	2	0	24.081	21.623	18.753	anti	1	2
2	Non-Hispanic Black	Some college or AA degree	Divorced	2.57	1.3-3.49	2	1	420	137.333	60.6667	1	9	0.183673	0	68.1	2.45399	4.55	1.4	170.5	167.117	17798.5	1168	39.97	94.8	71.71	73.9	156.8	30.1	2	0	22.456	26.022	17.13	pro	3	4
1	Non-Hispanic White	Some college or AA degree	married	1.27	<1.3	2	2	360	127.333	77.3333	1	4	0.0816327	0	76.7	0.415166	6.49	0.91	253.1	31.8433	34669.9	2212	58.75	386.69	55.32	91.7	171.5	31.2	2	0	28.157	14.769	7.084	pro	2	4
2	Non-Hispanic White	Some college or AA degree	Divorced	2.26	1.3-3.49	2	1	120	124.632	65.7856	1	5.5	0.112245	0	61.6	2.86939	5.64	2.12	402.2	176.754	27305.5	1322	49.31	171.97	52.33	52	160.3	20.2	2	0	20.033	15.229	9.692	pro	3	2
2	Non-Hispanic Black	9-11th grade	married	3.54	>3.5	2	2	480	125.333	76.6667	2	12.5	0.255102	1	98.6	0.133587	7.16	1.94	688.6	13.1717	32164.3	1209	51.38	148.57	51.01	92.4	167.1	33.1	1	0	10.702	13.972	22.752	pro	2	4
1	Mexican American	High school graduate/GED or equivalent	married	1.64	1.3-3.49	1	1	360	155.333	96	2	7.66	0.156327	0	71	-0.866693	4.99	1.22	286.3	-61.5352	30995.7	2275	78.05	387.96	51.46	89.6	166.2	32.4	1	0	19.246	16.216	11.262	anti	1	4
1	Non-Hispanic Black	9-11th grade	married	1.92	1.3-3.49	2	2	180	104.667	48.6667	2	13	0.265306	1	109	3.62581	3.65	1.76	600	395.213	40039.2	2064	70.37	253.52	86.97	125.4	176.1	40.4	1	1	27.2	28.032	21.157	pro	4	4
2	Other Hispanic	High school graduate/GED or equivalent	married	3.4	1.3-3.49	1	2	180	102	53.3333	1	7.33	0.149592	0	74.5	1.64175	4.4	1.37	3096.6	122.31	10575.1	1500	67.2	149.93	71.87	86.8	161.5	33.3	2	1	23.518	28.634	8.312	pro	2	4
2	Other Hispanic	High school graduate/GED or equivalent	Divorced	3.48	1.3-3.49	1	1	240	133.333	62.6667	1	3.5	0.0714286	0	73.9	2.15285	5.46	1.78	732.8	159.096	5330.51	2259	84.46	223.65	70.17	81.7	166.6	29.4	2	0	24.444	25.054	13.675	pro	3	3
1	other	College graduate or above	married	5	>3.5	1	1	300	123.333	72	1	5	0.102041	0	79.6	-2.59352	4.19	1.09	591.9	-206.444	19833.2	1938	90.52	229.5	78.17	57.1	161.3	21.9	2	0	18.517	31.355	22.997	anti	1	2
2	Other Hispanic	High school graduate/GED or equivalent	Divorced	1.74	1.3-3.49	2	1	480	122	60	2	18.49	0.377347	1	26.7	2.67102	4.86	1.03	160.1	71.3163	7782.22	2472	159.61	262.89	85.85	78.1	160.2	30.4	1	0	33.91	24.234	16.256	pro	3	4
2	Non-Hispanic Black	High school graduate/GED or equivalent	Separated	0.86	<1.3	2	2	600	120	62	2	12	0.244898	1	11.9	3.76379	5.9	2.09	1557.2	44.7891	30342.6	827	59.68	76.8	31.11	77.6	150.9	34.1	1	0	8.945	12.772	5.607	pro	4	4
1	Non-Hispanic Black	High school graduate/GED or equivalent	married	1.93	1.3-3.49	1	1	480	138.667	54	1	7.5	0.153061	0	52.5	2.98741	3.65	0.88	226.6	156.839	10354.8	1124	52.86	159.15	35.54	72.5	175.1	23.6	1	1	9.059	13.478	9.56	pro	4	2
2	Mexican American	9-11th grade	Living with partner	1.03	<1.3	1	1	240	112	44.6667	2	22.14	0.451837	1	55.2	0.455551	4.78	1.24	384.5	25.1464	34899.8	1900	97.29	221.49	73.51	102.5	151.1	44.9	1	0	26.057	27.269	13.296	pro	2	4
1	Non-Hispanic Black	High school graduate/GED or equivalent	Divorced	3.74	>3.5	2	1	840	120.667	73.3333	1	10.82	0.220816	1	55.3	3.65241	5.17	0.98	423.6	201.978	35283.8	1889	37.19	265.02	74.45	106.5	171.5	36.2	1	0.5	27.014	29.488	11.976	pro	4	4
1	Non-Hispanic White	Some college or AA degree	married	1.05	<1.3	2	1	180	137.333	56.6667	1	3.99	0.0814286	0	106	1.49157	4.81	1.03	398.5	158.106	7254.86	1434	44.03	267.73	23.21	64	167.1	22.9	2	0	11.33	5.885	3.018	pro	2	2
2	Non-Hispanic White	High school graduate/GED or equivalent	married	1.21	<1.3	2	1	600	146	72.6667	2	13.33	0.272041	1	124	-0.953473	6.36	1.91	358.7	-118.231	38909.8	2556	77.28	350.91	101.97	48.8	160.6	18.9	1	0	24.279	35.824	32.719	anti	1	2
2	other	College graduate or above	Divorced	0.73	<1.3	2	2	120	136	81.3333	1	5	0.102041	0	143	2.30518	4.14	2.12	319.6	329.641	54460.9	1409	54.86	147.36	70.52	46.5	153.6	19.7	2	0	17.373	27.449	20.509	pro	3	2
2	Non-Hispanic White	High school graduate/GED or equivalent	Widowed	1.93	1.3-3.49	1	1	600	140.876	70.7984	2	11.16	0.227755	1	77.2	3.99966	5.3	1.45	317.3	308.773	40658.4	1815	61.86	279.08	50.32	122.6	168.6	43.1	1	0	20.079	15.979	8.716	pro	4	4
1	Other Hispanic	Some college or AA degree	Separated	5	>3.5	2	1	600	138.667	79.3333	1	4.5	0.0918367	0	89.5	0.639775	3	1.29	623.6	57.2598	6310.93	1205	68.47	132.22	46.83	63.9	166.2	23.1	1	0.5	12.235	15.66	14.797	pro	2	2
1	Non-Hispanic Black	College graduate or above	married	4.13	>3.5	1	1	540	156	82	2	9.5	0.193878	0	20.5	-0.524909	3.75	1.76	174.2	-10.7606	26588	2069	49	308.49	65.52	67.1	173.5	22.3	1	0	10.924	25.694	24.177	anti	1	2
2	Mexican American	High school graduate/GED or equivalent	married	0	<1.3	1	1	240	171.333	72.6667	2	10.99	0.224286	1	45.9	-0.55394	5.53	1.4	380.1	-25.4258	14146	2524	97.65	354.42	84.8	48.1	148	22	1	1	23.142	37.546	16.656	anti	1	2
1	Non-Hispanic White	Some college or AA degree	Divorced	1.74	1.3-3.49	1	1	600	104	59.3333	2	10.33	0.210816	1	97.6	0.426353	5.35	1.6	498.2	41.6121	10573	1785	70.2	201.45	85.43	107.4	173.5	35.7	1	0	17.461	32.762	25.206	pro	2	4
1	Non-Hispanic Black	Some college or AA degree	married	3.69	>3.5	1	1	240	122.667	70	1	7.66	0.156327	0	94.7	-1.02188	5.56	1.06	298.2	-96.7718	4625.1	1717	63.9	193.8	83.83	97.6	180.3	30	2	0	23.897	34.021	16.162	anti	1	4
2	Non-Hispanic White	College graduate or above	Divorced	1.1	<1.3	1	1	360	119.333	54.6667	2	24.31	0.496122	1	94.5	-0.652826	4.73	1.29	363.1	-61.6921	54931.3	2458	66.44	220.8	127.35	92.1	164.6	34	1	0	22.942	36.766	58.579	anti	1	4
1	Non-Hispanic White	9-11th grade	married	3.09	1.3-3.49	1	2	360	131.333	58	1	10.33	0.210816	1	84.4	-0.914054	5.12	1.09	585.2	-77.1462	114222	1633	101.61	210	46.73	89.6	171.8	30.4	1	0	11.711	18.009	12.92	anti	1	4
2	Mexican American	Some college or AA degree	married	5	>3.5	2	1	480	144.667	71.3333	1	8	0.163265	0	129	4.18583	5.4	1.42	543.2	539.973	31830	1152	26.86	181.2	36.16	69.2	163.9	25.8	1	0	9.036	12.447	9.945	pro	4	3
1	Other Hispanic	Some college or AA degree	married	1.93	1.3-3.49	1	1	660	110.667	68.6667	2	5.66	0.11551	0	65.3	2.87858	4.4	1.32	767.5	187.971	6182.99	1181	50.46	128.22	54.63	82.1	170.6	28.2	2	1	10.558	24.406	16.199	pro	3	3
2	Non-Hispanic White	High school graduate/GED or equivalent	married	5	>3.5	2	2	300	152	66.6667	2	10	0.204082	0	78.2	3.43205	4.92683	1.40825	532.907	268.386	50013	1657	53.8	192	79.02	53.1	153.8	22.4	1	1	34.245	25.296	14.743	pro	4	2
2	Other Hispanic	Some college or AA degree	Divorced	0.54	<1.3	2	2	240	124.667	78.6667	2	5	0.102041	0	39.1	-1.14752	4.84	1.27	2014.7	-44.8681	8917.18	3775	128.57	511.76	138.55	51.7	154.6	21.6	2	0.5	49.8	41.096	26.155	anti	1	2
1	Non-Hispanic White	Some college or AA degree	married	3.54	>3.5	2	1	480	113.333	64.6667	1	3.5	0.0714286	0	90.7	0.360852	5.46	0.83	581.5	32.7293	62523.6	2886	71.58	352.45	132.53	91.2	179.7	28.2	1	0	26.376	59.874	32.538	pro	2	3
2	Non-Hispanic White	9-11th grade	married	1.38	1.3-3.49	1	2	480	142.667	54	2	16.82	0.343265	1	95.4	3.13912	6.23	1.11	767.5	299.472	31874.5	1327	41.45	178.98	51	74.4	152.7	31.9	2	0	12.671	16.712	16.971	pro	4	4
2	Non-Hispanic White	High school graduate/GED or equivalent	Widowed	3.43	1.3-3.49	2	2	120	128	68	2	5.33	0.108776	0	62.1	4.02408	3.88	1.34	344.6	249.896	26286	1138	41.47	149	44.17	72.7	155.1	30.2	2	1	12.399	18.836	8.867	pro	4	4
1	Non-Hispanic Black	Some college or AA degree	married	1.53	1.3-3.49	1	1	240	137.333	74.6667	2	13.99	0.28551	1	66.4	3.30208	3.85	1.11	752.8	219.258	5075.27	924	41.25	112.46	37.47	83.7	186.6	24	1	0	7.543	15.235	11.737	pro	4	2
2	Non-Hispanic White	College graduate or above	married	5	>3.5	1	1	480	136.667	84.6667	1	6	0.122449	0	14.3	-0.24201	5.46	1.91	181.5	-3.46074	117537	1866	81.54	156.83	72.08	78.2	168.2	27.6	1	0	22.089	23.145	19.808	anti	1	3
1	Non-Hispanic White	High school graduate/GED or equivalent	married	3.18	1.3-3.49	1	1	480	116	50.6667	2	21.33	0.435306	1	119	2.75843	3.08	1.16	372.7	328.254	37027.7	1839	73.96	183.3	90.81	76.3	173	25.5	1	1	22.511	36.23	25.797	pro	3	3
2	other	College graduate or above	Divorced	5	>3.5	2	2	600	122	67.3333	1	2	0.0408163	0	84.9	1.29023	5.56	1.55	760.1	109.541	10646	2032	80.15	263.34	76.59	49.2	146.9	22.8	2	0	25.407	31.352	14.414	pro	2	2
2	Non-Hispanic White	College graduate or above	married	3.81	>3.5	1	1	480	135.333	63.3333	2	12.82	0.261633	1	49.9	-3.04948	4.5	1.68	277.5	-152.169	177438	1982	150.73	147.41	91.9	108	173.8	35.8	1	0	33.324	34.399	15.307	anti	1	4
2	Non-Hispanic Black	Some college or AA degree	Never married	0.54	<1.3	2	1	540	117.333	42.6667	1	6.66	0.135918	0	73.6	0.772315	5.07	1.68	352	56.8424	9506.12	1263	70.12	118.52	58.33	105.7	179.7	32.7	1	1	12.348	14.819	24.774	pro	2	4
1	Non-Hispanic White	College graduate or above	married	5	>3.5	1	1	240	143.333	73.3333	2	7.66	0.156327	0	39.7	-1.81473	3.88	1.06	374.2	-72.0449	71551.7	1686	93.61	116.81	88.96	131.8	186.6	37.9	1	1	18.289	38.928	23.474	anti	1	4
1	Non-Hispanic Black	High school graduate/GED or equivalent	Divorced	1.29	<1.3	1	1	600	168.667	86	1	16.33	0.333265	1	54.7	1.71503	4.71	1.58	504.1	93.8124	20763.5	2154	120.05	200.13	69.2	103.6	180.3	31.9	1	0	19.243	26.922	16.772	pro	3	4
1	Non-Hispanic White	College graduate or above	married	5	>3.5	1	1	480	104.876	49.4651	1	15	0.306122	1	80.2	2.17262	3.7	0.78	523.2	174.244	143870	2009	60.2	180.25	115.8	112.3	183.3	33.4	1	0	32.08	33.983	42.997	pro	3	4
2	Non-Hispanic White	Some college or AA degree	married	4.13	>3.5	2	1	300	122.667	71.3333	1	6.83	0.139388	0	144	2.36749	6.67	1.58	418.4	340.919	64931.6	881	35.16	63.24	56.41	66.2	156.6	27	1	0	19.558	14.394	19.356	pro	3	3
1	Non-Hispanic White	Some college or AA degree	married	5	>3.5	2	2	360	112	74	1	11.5	0.234694	1	86.8	-0.449897	3.9	1.16	313.7	-39.0511	63128.9	2369	88.52	365	68.42	108.4	171.7	36.8	2	0	27.176	18.576	17.009	anti	1	4
2	Non-Hispanic White	High school graduate/GED or equivalent	Widowed	3.6	>3.5	2	1	240	140.667	78.6667	2	4.66	0.095102	0	79.6	2.43667	4.99	1.29	459.8	193.959	43229.5	2055	78.31	280.26	75.44	84.9	164.2	31.5	1	0	28.007	26.024	15.187	pro	3	4
2	Non-Hispanic Black	High school graduate/GED or equivalent	Never married	0.76	<1.3	2	1	300	135.333	65.3333	1	3.5	0.0714286	0	56.2	2.92585	5.28	1.76	470.1	164.433	8554.55	1064	44.72	167.34	11.79	66.1	161.4	25.4	1	0	2.669	3.536	2.505	pro	3	3
2	Non-Hispanic Black	College graduate or above	Divorced	1.7	1.3-3.49	2	2	480	140.174	66.584	1	8.33	0.17	0	34.1	2.72491	3.93	1.29	388.2	92.9193	15502.2	2939	68.43	416.82	116.68	86.8	157.4	35	1	0.5	30.615	43.106	31.777	pro	3	4
2	Other Hispanic	College graduate or above	married	5	>3.5	2	1	180	133.333	65.3333	1	10.33	0.210816	1	72.6	0.165932	5.17	1.66	759.4	12.0467	17372.7	1043	45.56	137.72	39.21	85.3	153.6	36.2	1	0	8.057	20.841	6.825	pro	2	4
2	Non-Hispanic White	College graduate or above	married	5	>3.5	2	2	300	150.667	70	1	4	0.0816327	0	84.4	3.49823	7.19	1.76	290.8	295.251	80355.1	865	54.3	87.77	33.11	83.4	163.2	31.3	1	0	8.278	10.26	9.723	pro	4	4
2	Non-Hispanic White	Some college or AA degree	Widowed	1.91	1.3-3.49	2	2	180	131.822	67.5437	1	10	0.204082	0	107	4.67216	2.95	0.72	518.8	499.921	27356.8	193	9.72	27.86	4.65	82.1	149.1	36.9	1	1	0.993	1.288	1.559	pro	4	4
2	Non-Hispanic White	Some college or AA degree	Divorced	4.35	>3.5	1	1	900	149.333	81.3333	1	4	0.0816327	0	79.1	3.11356	6	1.86	156.5	246.282	88198.2	1100	50.31	89.31	26.56	62.9	166.9	22.6	1	0	6.494	9.782	6.633	pro	4	2
1	Non-Hispanic White	Some college or AA degree	Widowed	2.18	1.3-3.49	1	1	360	116	58.6667	2	10	0.204082	0	130	0.587343	2.15	1.06	273.1	76.3545	23132.1	1414	93.59	167.28	43.44	74.2	170.9	25.4	1	1	12.934	18.914	8.743	pro	2	3
2	Other Hispanic	Some college or AA degree	married	0.51	<1.3	1	2	300	162.876	56.1318	2	12	0.244898	1	58.2	2.97357	6.47	1.32	342.4	173.062	19553.5	1447	66.88	180.43	49.96	79	166.3	28.6	1	1	15.941	22.418	10.643	pro	3	3
2	Mexican American	9-11th grade	married	1.28	<1.3	2	1	480	140.667	74	1	6.5	0.132653	0	65.5	3.11147	5.48	1.37	494.5	203.801	11515.9	1550	56.33	193.61	64.11	66.1	159	26.1	1	1	19.48	27.026	10.33	pro	4	3
2	Non-Hispanic White	Some college or AA degree	married	3.87	>3.5	1	1	300	127.333	66.6667	2	5	0.102041	0	76.1	4.22972	4.22	1.53	1121.8	321.882	52715.3	1204	33.63	135.53	58.43	80	166.1	29	1	1	18.653	22.626	12.5	pro	4	3
2	Non-Hispanic White	College graduate or above	married	5	>3.5	2	1	240	134	67.3333	2	5	0.102041	0	81.8	2.33904	4.58	0.88	619.2	191.334	44516.6	2066	64.61	295.51	70.21	77	161.8	29.4	1	0	18.607	25.38	19.686	pro	3	3
2	Non-Hispanic White	Some college or AA degree	married	5	>3.5	1	1	360	101.333	68	1	8	0.163265	0	34.2	3.28281	4.14	1.84	233.9	112.272	471382	1442	55.17	164.62	62.15	92.9	167	33.3	1	0	21.691	19.576	15.19	pro	4	4
1	Non-Hispanic White	College graduate or above	married	5	>3.5	2	2	720	125.333	71.3333	1	12.5	0.255102	1	106	2.34002	3.93	0.93	386.7	248.042	98730.2	1889	58.88	293.33	56	105.4	176.8	33.7	1	1	26.006	16.43	5.863	pro	3	4
1	Non-Hispanic White	College graduate or above	married	3.58	>3.5	1	1	360	138	82.6667	1	11.5	0.234694	1	105	-0.101729	3.23	1.27	1586.7	-10.6816	47720.5	1925	87.2	253.5	65.4	80.9	174.4	26.6	1	0.5	23.014	26.059	9.561	anti	1	3
2	Non-Hispanic White	Some college or AA degree	married	4.84	>3.5	2	1	180	107.333	56.6667	2	7.5	0.153061	0	139	4.03904	4.97	1.32	622.9	561.427	35790.8	695	17.05	89.88	33.44	65.6	157.4	26.5	1	0	8.478	14.911	7.774	pro	4	3
1	Non-Hispanic White	Some college or AA degree	married	3.22	1.3-3.49	1	1	360	115.333	55.3333	2	3.5	0.0714286	0	66.2	2.68193	5.07	1.03	473.8	177.544	68839.7	2101	79.65	285.08	72.45	75.4	165.8	27.4	2	0	31.205	22.299	12.022	pro	3	3
2	Non-Hispanic Black	Some college or AA degree	Divorced	0.23	<1.3	1	1	780	132.209	61.4651	2	21.66	0.442041	1	22.9	1.31307	5.77	1.34	485.6	30.0692	9058.83	2505	145.81	256.45	99.7	120	159.6	47.1	1	1	34.099	31.716	21.888	pro	2	4
2	Non-Hispanic White	Some college or AA degree	Widowed	5	>3.5	2	1	600	158.667	62	2	14.48	0.29551	1	33.6	3.40515	6.34	1.09	232.5	114.413	60189	1027	35.82	135.49	39.16	111.4	160.6	43.2	1	1	9.942	12.208	13.234	pro	4	4
1	Non-Hispanic White	College graduate or above	married	5	>3.5	2	1	480	164	72.6667	2	6	0.122449	0	95.6	-2.2901	4.99	1.68	988.9	-218.933	25130.1	2549	94.88	301.86	105.06	86	174.6	28.2	2	0	20.16	47.165	30.885	anti	1	3
1	Non-Hispanic White	High school graduate/GED or equivalent	Widowed	2.44	1.3-3.49	1	1	480	128.667	67.3333	2	8.16	0.166531	0	87.7	0.00679166	3.03	0.8	128.4	0.595628	64816.8	2439	73.98	296.79	110.19	86.7	173.8	28.7	2	1	28.879	42.77	31.721	pro	1	3
1	Non-Hispanic White	College graduate or above	married	0.81	<1.3	2	1	480	150.667	70.6667	2	13.33	0.272041	1	121	3.34437	5.4	1.66	665.7	404.669	6714.86	1319	43.87	138.36	66.47	67	171.7	22.7	1	0	17.536	21.656	22.59	pro	4	2
1	Non-Hispanic Black	High school graduate/GED or equivalent	married	5	>3.5	2	2	720	150.667	37.3333	1	6	0.122449	0	109	3.98961	3.8	1.24	926.9	434.868	5468.82	1369	43.78	179.3	54.87	77.6	172.6	26	1	1	17.73	19.562	12.075	pro	4	3
1	Non-Hispanic Black	High school graduate/GED or equivalent	married	1.91	1.3-3.49	2	2	240	138	78.6667	2	6	0.122449	0	74.4	2.59775	4.24	1.03	346.9	193.273	8410.87	1153	51.91	163.55	32.87	88.8	178.3	27.9	2	1	6.74	12.337	11.237	pro	3	3
1	Non-Hispanic White	Some college or AA degree	married	3.18	1.3-3.49	2	2	240	119.333	75.3333	2	8.47	0.172857	0	73.5	2.58642	4.32	0.98	411.1	190.102	72402.3	1827	47.62	267.63	65.51	84	171	28.7	1	0	18.159	21.975	20.291	pro	3	3
1	Non-Hispanic White	High school graduate/GED or equivalent	married	4.48	>3.5	2	2	120	120	22	2	10.83	0.22102	1	51.3	-0.909734	4.06	1.01	416.2	-46.6694	43672.2	2978	128.02	313.7	135.84	80.6	169.9	27.9	1	1	41.537	43.692	38.762	anti	1	3
2	Mexican American	College graduate or above	married	5	>3.5	2	1	240	128	70.6667	2	6	0.122449	0	58.2	0.374498	5.35	1.68	926.9	21.7958	22857.6	1703	79.6	192.46	71.33	96.9	163.1	36.4	2	0	18.221	28.413	18.105	pro	2	4
2	Non-Hispanic White	College graduate or above	married	1.23	<1.3	2	1	600	129.543	70.7984	2	15.49	0.316122	1	209	3.63963	5.56	1.53	382.3	760.683	30002.4	1288	50.88	172.33	46.38	79.8	158	32	2	0	19.595	12.666	8.941	pro	4	4
2	Non-Hispanic Black	College graduate or above	Divorced	5	>3.5	2	1	600	131.822	67.5437	2	11.16	0.227755	1	21.5	-3.18415	3.98	1.86	1549.8	-68.4593	101299	2279	122.33	252.3	76.22	47.8	166.7	17.2	1	0.5	15.773	31.468	22.033	anti	1	1
1	Non-Hispanic Black	Some college or AA degree	married	4.04	>3.5	2	1	420	151.333	78	2	8.32	0.169796	0	22.5	0.96042	5.22	1.42	270.1	21.6095	30930.9	2451	70.85	355.16	57.69	83.4	174.2	27.5	1	0	31.825	12.891	8.957	pro	2	3
2	Non-Hispanic White	High school graduate/GED or equivalent	Divorced	2.52	1.3-3.49	1	1	240	136	75.3333	2	5.5	0.112245	0	133	3.82346	5.66	1.97	2302.6	508.52	46413.3	1869	50.63	254.05	73.07	66.1	148.8	29.9	2	0	32.233	20.635	13.231	pro	4	3
2	Non-Hispanic White	College graduate or above	married	5	>3.5	1	1	480	112.667	64	1	3	0.0612245	0	80.5	-2.89017	5.04	2.3	435.4	-232.659	80064.2	2105	104.01	176.3	74.76	60.3	162.6	22.8	2	0	18.602	23.534	24.001	anti	1	2
1	Non-Hispanic White	High school graduate/GED or equivalent	married	0.86	<1.3	2	1	90	128	61.3333	2	7	0.142857	0	55.2	0.200444	4.32	0.93	231	11.0645	40107.5	1897	86.46	197.86	85	113.2	180.2	34.9	2	0.5	22.84	39.192	17.963	pro	2	4
2	Other Hispanic	College graduate or above	Widowed	4.2	>3.5	2	2	180	120	72.6667	1	11.5	0.234694	1	93.1	1.62763	4.99	1.4	1845	151.532	26148.2	1628	69.39	166.82	74.23	68.2	158.4	27.2	2	0	38.362	23.387	6.59	pro	2	3
1	Non-Hispanic White	Some college or AA degree	married	3.1	1.3-3.49	2	1	360	113.333	62.6667	1	9.5	0.193878	0	85	3.06325	3.44	1.19	1654.6	260.376	44631.4	3041	70.13	440.21	118.47	123.2	182	37.2	1	1	32.866	42.565	30.476	pro	4	4
2	Non-Hispanic White	College graduate or above	married	4.13	>3.5	1	1	300	132.667	62	1	8.83	0.180204	0	36.3	4.35131	5.46	1.01	597.8	157.953	58540.2	2006	68.69	149.72	128.4	101.5	156.5	41.4	1	0	47.985	51.399	20.514	pro	4	4
2	Non-Hispanic Black	College graduate or above	married	1.91	1.3-3.49	2	2	360	108.667	55.3333	1	8.83	0.180204	0	85.2	1.83468	5.07	1.42	1018.4	156.315	11853.1	1139	48.45	188.09	23.79	81.3	168.9	28.5	1	0	9.019	7.683	4.344	pro	3	3
1	Non-Hispanic Black	Less than 9th grade	Divorced	1.26	<1.3	2	2	120	142.667	75.3333	2	4	0.0816327	0	67.2	0.417637	3.21	1.14	203.7	28.0652	17817.7	933	18.46	202.1	11.68	78.5	183.3	23.4	2	0	1.964	4.387	3.496	pro	2	2
1	Non-Hispanic White	High school graduate/GED or equivalent	married	5	>3.5	2	2	480	148.667	106.667	1	4.5	0.0918367	0	47.2	0.496268	4.29	0.91	338.7	23.4238	82840.3	1807	93.36	184.88	78.96	94.5	183.2	28.2	1	1	26.873	26.999	15.265	pro	2	3
1	Non-Hispanic White	College graduate or above	married	5	>3.5	2	1	240	142.667	85.3333	2	7.5	0.153061	0	44.7	1.72916	3.39	1.24	246.5	77.2933	38382.3	1257	59.32	200.76	29.27	71.6	173.2	23.9	1	1	7.835	10.008	9.006	pro	3	2
2	Mexican American	Some college or AA degree	married	5	>3.5	1	1	240	130	73.3333	1	14.99	0.305918	1	51.1	-2.44164	5.17	1.71	506.3	-124.768	112061	2758	92.82	288.55	142.91	70.8	156.1	29.1	2	0	55.715	47.666	26.108	anti	1	3
1	Non-Hispanic White	College graduate or above	Divorced	2.06	1.3-3.49	1	2	480	116.667	56	1	10.5	0.214286	1	24.2	0.160963	2.87	1.29	543.2	3.89531	50193.3	2118	82.09	239.47	94.38	100.5	175.3	32.7	2	0	30.782	30.395	25.024	pro	2	4
2	Non-Hispanic White	Some college or AA degree	married	4.45	>3.5	2	2	360	134	63.3333	2	10.5	0.214286	1	86.4	-0.0785879	6.23	1.34	295.9	-6.79	66508.5	3039	69.4	424.7	125.02	80.9	169.5	28.2	1	0	35.9	38.024	42.372	anti	1	3
2	Non-Hispanic Black	Some college or AA degree	married	0.86	<1.3	1	1	540	127.543	70.7984	2	6.49	0.132449	0	22.8	1.50348	4.68	1.76	397	34.2794	20793.4	2405	72.55	212.55	129.8	58.5	162.3	22.2	1	0	36.295	42.48	42.663	pro	2	2
2	Non-Hispanic Black	Some college or AA degree	married	0.19	<1.3	2	2	300	110	69.3333	1	17.32	0.353469	1	73.2	1.937	4.34	1.03	601.5	141.788	29014.1	994	22.17	161.32	31.15	79.9	161	30.8	1	0.5	7.507	11.128	10.155	pro	3	4
2	Non-Hispanic Black	Some college or AA degree	Divorced	0.54	<1.3	1	1	60	124	54.6667	1	9.32	0.190204	0	49.5	4.37635	7.01	0.98	324.7	216.629	11381.5	611	21.21	92.1	18.3	77.3	160	30.2	2	0	5.366	6.998	3.928	pro	4	4
2	Non-Hispanic White	Some college or AA degree	Widowed	0.64	<1.3	2	2	60	138.209	72.1318	2	5.5	0.112245	0	83.3	0.124033	5.97	1.29	434.7	10.332	21768.5	1587	48.96	255.09	50.14	63.4	153.6	26.9	1	0	10.982	9.407	24.496	pro	2	3
1	Other Hispanic	Less than 9th grade	Divorced	0.86	<1.3	1	1	120	142.981	72.2931	2	7.66	0.156327	0	73.3	2.11756	4.63	1.45	326.9	155.217	21526	1612	101.34	146.05	68.98	60.3	157.1	24.4	2	1	17.507	25.441	18.365	pro	3	2
1	Non-Hispanic White	College graduate or above	married	5	>3.5	2	1	720	121.333	68.6667	1	4	0.0816327	0	66.4	-1.0218	5.79	1.22	338.7	-67.8476	67799.1	3006	118.99	323.11	131.14	78.6	169.6	27.3	2	0	34.74	44.904	40.381	anti	1	3
1	Non-Hispanic White	9-11th grade	married	4.48	>3.5	2	1	720	117.333	62.6667	2	15.83	0.323061	1	142	-0.0568221	4.76	1.76	381.5	-8.06874	43672.2	2552	118.62	334.98	88.52	76.7	180.4	23.6	2	0	23.404	36.675	15.852	anti	1	2
1	Mexican American	High school graduate/GED or equivalent	married	2.05	1.3-3.49	2	2	600	107.333	71.3333	1	9.5	0.193878	0	66.8	3.92869	3.1	1.24	385.2	262.437	31124.6	467	30.71	51.92	16.18	103.7	175.8	33.6	1	1	4.38	6.293	3.131	pro	4	4
1	Non-Hispanic White	High school graduate/GED or equivalent	married	5	>3.5	2	1	480	111.333	70	1	8.5	0.173469	0	65.1	1.91198	3.34	1.24	539.5	124.47	26082.2	1038	39.19	172.89	24.49	71.2	164.8	26.2	2	0	4.095	9.679	8.696	pro	3	3
1	other	College graduate or above	married	4.77	>3.5	2	1	480	134.209	76.1318	1	12	0.244898	1	28.1	1.18911	4.78	1.42	352.8	33.4139	26336.3	2205	82.61	270.41	89.54	109.2	163.8	40.7	1	0	25.983	33.752	21.153	pro	2	4
2	Mexican American	High school graduate/GED or equivalent	Divorced	1.98	1.3-3.49	2	1	540	141.543	73.4651	1	4.33	0.0883673	0	103	2.08949	5.77	1.86	619.2	215.217	7079.15	1559	101.64	166.48	36.92	59.5	160.5	23.1	1	0	12.427	12.601	8.704	pro	3	2
1	Non-Hispanic White	Some college or AA degree	married	5	>3.5	1	1	240	136.667	73.3333	2	14	0.285714	1	138	-0.0332471	3.96	1.14	137.3	-4.58809	56366.5	1574	71.92	184.35	65.05	104.7	181.3	31.9	1	1	23.585	23.047	10.927	anti	1	4
1	Non-Hispanic White	College graduate or above	married	5	>3.5	2	1	480	131.333	69.3333	1	21.83	0.44551	1	91.3	-0.1557	3.36	1.29	459	-14.2154	32192.5	2422	80.44	308.81	98.82	83.7	179.6	25.9	1	0	24.913	35.309	32.33	anti	1	3
1	Non-Hispanic White	College graduate or above	married	5	>3.5	2	1	420	128	70.6667	1	7	0.142857	0	66.3	0.228074	4.01	1.06	520.3	15.1213	156258	1712	96.91	150.96	83.35	111	180.6	34	2	0	24.794	35.033	15.007	pro	2	4
2	Non-Hispanic White	Some college or AA degree	married	3.46	1.3-3.49	1	1	600	118	68.6667	1	12	0.244898	1	138	2.07675	5.64	1.42	562.4	286.591	72397	778	27.62	154.99	11.34	77.5	166.5	28	1	0	4.207	2.581	3.35	pro	3	3
1	Non-Hispanic Black	Some college or AA degree	Widowed	1.97	1.3-3.49	2	2	420	144	85.3333	1	7	0.142857	0	21.7	1.90792	3.15	0.98	183	41.4018	11508	2027	58.97	290.08	74.1	90.5	170.6	31.1	1	1	18.381	30.082	20.856	pro	3	4
2	Non-Hispanic White	9-11th grade	Widowed	0.91	<1.3	1	1	360	142.876	58.1318	1	5	0.102041	0	129	2.6426	5.22	1.63	647.2	340.895	66271.9	2445	78.15	292.57	99.87	52.4	160.7	20.3	1	0	36.107	35.086	17.862	pro	3	2
2	Non-Hispanic White	College graduate or above	Divorced	1.34	1.3-3.49	2	2	840	134	60	2	13.5	0.27551	1	128	-1.10258	4.68	1.14	981.5	-141.13	17993.3	1218	24.95	256.69	17.99	69.1	157.1	28	2	0	2.831	8.454	4.974	anti	1	3
1	Non-Hispanic White	College graduate or above	married	3.1	1.3-3.49	2	1	420	108	71.3333	2	4.5	0.0918367	0	65.1	1.38569	4.55	1.63	974.2	90.2082	140158	2063	100.82	217.08	88.25	82.9	179	25.9	2	0	29.579	29.412	20.325	pro	2	3
1	Non-Hispanic Black	College graduate or above	married	5	>3.5	2	1	600	120	69.3333	1	6.5	0.132653	0	50	1.42477	5.59	2.12	437.6	71.2383	13077.1	1413	79.31	154.9	55.36	102.1	180.8	31.2	1	0.5	14.772	19.472	17.247	pro	2	4
2	Other Hispanic	High school graduate/GED or equivalent	Divorced	2.23	1.3-3.49	1	1	420	106.667	76	2	10.16	0.207347	0	144	2.95333	4.16	0.8	222.1	425.279	9979.71	1244	49.03	166.64	41.59	75.1	149.3	33.7	2	1	10.201	12.026	16.349	pro	3	4
1	Non-Hispanic White	Less than 9th grade	married	0.64	<1.3	1	1	540	149.333	48.6667	2	9.83	0.200612	0	83	0.867332	3.72	1.14	225.1	71.9886	11074.1	1562	71.48	145.83	77.39	79.4	175	25.9	1	0	29.075	27.514	16.177	pro	2	3
2	other	Some college or AA degree	married	5	>3.5	2	1	120	124.981	76.9597	1	5.5	0.112245	0	54.3	1.04254	5.64	1.78	406.6	56.6097	10122.7	1654	68.02	137.11	100.76	62.7	153.6	26.6	1	0	16.437	47.122	27.44	pro	2	3
2	Non-Hispanic White	Some college or AA degree	Widowed	2.19	1.3-3.49	2	2	600	136	72	2	7	0.142857	0	91.2	3.65844	4.81	1.24	253.9	333.65	47597.1	1102	37.26	159.6	35.54	72.1	160.9	27.8	1	1	13.506	10.532	6.855	pro	4	3
1	Non-Hispanic Black	High school graduate/GED or equivalent	married	5	>3.5	1	1	420	162.667	68	2	6	0.122449	0	38.5	2.78671	4.34	1.42	281.2	107.289	34465.6	2084	65.18	380.63	38.66	93.9	172.5	31.6	1	0	10.795	14.418	7.417	pro	3	4
2	Non-Hispanic White	Some college or AA degree	Widowed	0	<1.3	1	1	360	146.667	70.6667	2	10.15	0.207143	0	79.9	1.02982	6.8	1.37	350.6	82.2824	62407.4	2151	76.7	308.93	74.18	93.8	165.7	34.2	1	0	20.542	20.404	28.514	pro	2	4
1	Non-Hispanic White	9-11th grade	Divorced	0.86	<1.3	1	2	420	104.667	67.3333	1	10.48	0.213878	1	51.7	2.4433	4.11	1.11	438.4	126.319	35649.2	1383	55.59	190.19	46.58	97.2	173.1	32.4	2	0	11.422	16.921	14.622	pro	3	4
2	Non-Hispanic White	High school graduate/GED or equivalent	married	5	>3.5	1	1	660	122.667	69.3333	1	17.98	0.366939	1	86.4	1.15247	4.09	1.06	974.2	99.5734	76177.9	1875	77.16	223.74	77.41	98.2	160.7	38	1	1	17.439	26.493	28.142	pro	2	4
2	Non-Hispanic White	9-11th grade	married	0.64	<1.3	1	1	600	121.333	61.3333	2	5.5	0.112245	0	95.7	3.09969	4.01	1.91	773.4	296.64	19393.1	906	34.82	106.37	38.77	63	148.5	28.6	1	0	11.551	13.034	11.591	pro	4	3
1	Non-Hispanic White	College graduate or above	Widowed	2.19	1.3-3.49	2	1	120	134.667	80.6667	1	7	0.142857	0	59.6	0.335932	4.63	1.42	126.9	20.0216	29965.4	2015	93.44	232.52	81.62	95.8	180.5	29.4	2	1	32.468	25.808	12.734	pro	2	3
2	Non-Hispanic White	High school graduate/GED or equivalent	Divorced	1.2	<1.3	1	2	480	126	70.6667	2	18.83	0.384286	1	83.2	4.40222	4.16	0.88	214.8	366.264	55602.2	1045	31.68	124.81	46.32	96.3	159.1	38	1	1	17.037	18.515	7.255	pro	4	4
2	Non-Hispanic White	Some college or AA degree	married	1.45	1.3-3.49	1	1	180	122.667	68.6667	2	10.16	0.207347	0	39.8	2.28503	4.94	1.37	275.3	90.9443	48123.3	2256	86.98	203.41	120.85	93.6	169.8	32.5	1	1	42.852	42.822	26.851	pro	3	4
1	Non-Hispanic White	Some college or AA degree	married	4.13	>3.5	1	1	240	133.333	66.6667	2	9.33	0.190408	0	68.7	1.30026	4.76	0.88	421.4	89.3282	63846.5	4103	111.78	542.42	171.33	97.5	179.9	30.1	2	1	51.298	56.029	51.622	pro	2	4
2	Non-Hispanic White	Less than 9th grade	Widowed	0.73	<1.3	2	1	480	153.543	50.7984	2	17.32	0.353469	1	47.3	1.62892	4.5	1.4	143.9	77.0479	22553.7	1967	93.83	261.82	62.75	57.1	151.4	24.9	1	1	23.528	18.284	14.411	pro	2	2
2	Non-Hispanic White	Some college or AA degree	Divorced	3.43	1.3-3.49	1	1	360	114.667	39.3333	1	4	0.0816327	0	111	1.71815	5.4	1.37	543.2	190.715	69620.2	1101	48.89	143.85	39.76	59.1	156.8	24	2	0	16.171	11.885	7.009	pro	3	2
2	other	College graduate or above	Divorced	3.39	1.3-3.49	1	1	660	156.209	82.1318	1	8.33	0.17	0	24.9	1.07499	4.99	1.01	176.4	26.7672	135044	1904	61.9	259.64	72.01	86.2	157.3	34.8	1	0	18.362	32.409	15.46	pro	2	4
2	Non-Hispanic White	Some college or AA degree	married	1.48	1.3-3.49	2	2	120	162	88	2	7.5	0.153061	0	74	2.11282	5.28	1.91	306.3	156.349	12304.9	2730	125.85	188.42	162.24	64.1	147.4	29.5	2	0	45.19	59.407	44.567	pro	3	3
1	Non-Hispanic White	College graduate or above	Never married	3	1.3-3.49	2	1	480	137.333	72.6667	2	5	0.102041	0	35.2	1.4308	4.99	1.94	226.6	50.3641	16791.6	2281	44.7	336.16	92.06	59.3	171.5	20.2	2	0	37.891	29.816	17.684	pro	2	2
1	Non-Hispanic Black	9-11th grade	married	2.53	1.3-3.49	1	1	600	142.174	71.2507	2	17.8	0.363265	1	9.37	3.86328	4.42	1.14	293.7	36.1989	7264.97	906	49.87	106.32	31.21	146.8	184.5	43.1	1	1	10.872	10.475	6.932	pro	4	4
1	Non-Hispanic White	High school graduate/GED or equivalent	married	0.97	<1.3	1	1	360	118.667	66.6667	2	10	0.204082	0	48.8	3.28868	3.13	1.03	290	160.488	12954.2	1459	61.17	198.18	48.88	96.6	175.6	31.3	2	0	20.716	15.072	8.635	pro	4	4
2	Other Hispanic	9-11th grade	Living with partner	1.11	<1.3	1	2	480	142.876	76.7984	2	10.16	0.207347	0	69.7	3.90366	3.96	1.19	328.4	272.085	30331	1966	46.19	356.03	40.93	57.3	160.9	22.1	2	0.5	13.172	15.223	9.249	pro	4	2
2	Non-Hispanic Black	High school graduate/GED or equivalent	married	2.12	1.3-3.49	1	1	480	152	76	1	11	0.22449	1	82.9	4.68194	4.03	1.34	672.3	388.133	14858.9	646	16.85	62.69	36.03	79.9	160.9	30.9	1	0.5	14.469	14.104	3.102	pro	4	4
1	Other Hispanic	High school graduate/GED or equivalent	Divorced	0.7	<1.3	1	2	240	114.667	58	1	10.66	0.217551	1	54.6	-2.00251	5.77	1.14	598.5	-109.337	69987.3	1657	141.73	192.2	35.26	66.7	155.7	27.5	2	0	7.4	9.793	10.899	anti	1	3
1	Other Hispanic	College graduate or above	married	3.84	>3.5	1	1	120	120.667	70	2	4	0.0816327	0	89.2	3.30492	4.6	1.01	257.6	294.799	23077	1421	58.26	184.77	51.64	68.3	170.6	23.5	2	0	18.623	17.481	10.097	pro	4	2
2	Non-Hispanic White	Some college or AA degree	Divorced	5	>3.5	1	1	300	126.667	56.6667	2	8.5	0.173469	0	112	3.2147	5.51	0.91	464.9	360.047	66771.5	951	18.76	53.81	59.71	57.6	161.4	22.1	1	1	16.399	18.999	20.995	pro	4	2
1	Non-Hispanic White	College graduate or above	married	4.13	>3.5	2	1	360	136.667	82.6667	1	9.83	0.200612	0	109	-0.929421	6.47	1.06	357.9	-101.307	104400	3342	115.5	440.83	125.05	86.3	176.5	27.7	2	0	41.419	46.524	27.837	anti	1	3
1	Non-Hispanic White	Some college or AA degree	Widowed	2.61	1.3-3.49	1	1	360	129.333	72.6667	1	7.5	0.153061	0	80.8	2.61296	5.09	1.37	548.3	211.127	59922.4	2415	129.16	208.38	86.32	94.2	175.5	30.6	2	0	39.433	30.327	7.545	pro	3	4
2	Non-Hispanic White	College graduate or above	Widowed	3.08	1.3-3.49	2	1	720	127.647	56.2931	1	16.83	0.343469	1	80.3	1.66049	5.69	1.91	319.6	133.337	41818.7	940	76.62	83.13	31.24	56.2	160.4	21.8	1	0	8.001	10.814	8.35	pro	2	2
2	Non-Hispanic Black	Some college or AA degree	Divorced	0.75	<1.3	2	1	720	162.209	56.7984	1	9	0.183673	0	28.5	4.2387	5.61	1.6	402.9	120.803	14247.5	686	40.78	73.91	25.89	94.9	166.8	34.1	1	0	8.648	9.371	4.308	pro	4	4
1	Non-Hispanic White	9-11th grade	married	4.45	>3.5	2	1	240	133.333	50.6667	2	6.5	0.132653	0	79.9	3.60838	4.55	1.32	524.7	288.309	12300.9	1640	80.21	184.37	64.93	77.6	172.7	26	1	0	24.236	21.853	11.036	pro	4	3
1	Non-Hispanic White	College graduate or above	married	4.13	>3.5	1	1	300	126.667	64	1	4	0.0816327	0	75.6	1.28712	5.15	1.6	422.1	97.306	149494	2554	88.43	265.26	129.83	74.3	181.2	22.6	2	0	43.064	50.834	26.524	pro	2	2
1	Non-Hispanic Black	Some college or AA degree	Divorced	2.84	1.3-3.49	1	1	600	182	78.6667	1	6	0.122449	0	54.1	1.00266	4.53	1.94	422.9	54.2438	17965.9	3116	79.81	433.32	126.33	66.2	174.4	21.8	1	0	38.732	50.457	29.216	pro	2	2
1	Non-Hispanic Black	High school graduate/GED or equivalent	married	2.77	1.3-3.49	1	1	480	112.667	72	2	14.5	0.295918	1	30.7	2.3881	3.8	1.5	380.8	73.3146	19905	1715	82.92	175.3	79.93	95.9	170.4	33	1	1	28.127	29.266	15.59	pro	3	4
1	Other Hispanic	Less than 9th grade	married	1.91	1.3-3.49	1	1	300	138.667	60	2	10.33	0.210816	1	35.4	2.03885	6.52	1.63	264.9	72.1754	9300.52	1588	62.16	266.31	35.01	73.4	171.2	25	1	0	10.692	12.452	9.557	pro	3	3
1	Mexican American	Some college or AA degree	married	0.47	<1.3	1	1	180	149.333	64.6667	1	8.5	0.173469	0	44.8	2.44603	6.41	1.19	414	109.582	14769.3	1674	73.98	176.75	77.75	72.5	172.7	24.3	1	0.5	22.895	32.726	12.97	pro	3	2
2	Non-Hispanic Black	College graduate or above	Never married	4.64	>3.5	1	1	540	130	59.3333	2	14	0.285714	1	87.4	3.13655	5.51	1.68	576.4	274.135	10432.9	2152	71.93	211	114.01	137.1	164.3	50.8	1	0	32.1	50.684	19.553	pro	4	4
2	Non-Hispanic White	College graduate or above	married	5	>3.5	2	1	240	131.822	67.5437	1	12	0.244898	1	105	0.256692	4.34	1.53	308.5	26.9526	103975	3226	92.38	348.36	171.01	91.1	166.8	32.7	1	0	56.672	64.416	29.79	pro	2	4
2	Non-Hispanic White	College graduate or above	Widowed	5	>3.5	1	1	240	130	64.6667	2	11	0.22449	1	139	2.359	4.91	1.32	752.8	327.901	22062.7	1121	24.64	120.11	43.26	70.3	158.5	28	1	0	11.333	12.652	17.196	pro	3	3
2	Non-Hispanic Black	High school graduate/GED or equivalent	Widowed	4.28	>3.5	2	1	480	127.333	46.6667	2	10	0.204082	0	10.5	4.26749	3.75	0.98	312.2	44.8086	29014.1	816	44.35	76.58	37.83	86.9	162.1	33.1	1	0	10.361	17.51	6.869	pro	4	4
1	Non-Hispanic White	Some college or AA degree	Living with partner	1.1	<1.3	1	1	300	116	67.3333	1	6.5	0.132653	0	148	-2.36407	6.8	3.23	636.2	-349.882	35421.4	2390	113.1	165.92	90.2	82	177.8	25.9	2	0	19.464	28.998	34.739	anti	1	3
2	Non-Hispanic White	Some college or AA degree	Divorced	1.04	<1.3	2	2	240	132	49.3333	1	5	0.102041	0	67.2	3.92173	3.62	1.73	361.6	263.541	12490.3	1980	65.99	246.85	83.52	68.4	147.9	31.3	1	0	34.922	24.113	16.823	pro	4	4
2	other	Some college or AA degree	Widowed	0.67	<1.3	1	2	240	111.333	66	1	13.49	0.275306	1	113	4.38106	5.46	1.37	411.1	495.059	35517.3	761	15.74	114.93	28.36	64.5	157.4	26	1	0	7.142	8.217	9.659	pro	4	3
1	Non-Hispanic White	College graduate or above	Divorced	3.05	1.3-3.49	1	1	360	117.333	61.3333	2	20.5	0.418367	1	42.2	3.68947	2.4	1.14	194.8	155.696	171446	1300	91.41	108.04	57.31	149	173.7	49.4	2	1	21.109	20.619	11.398	pro	4	4
1	Non-Hispanic White	Some college or AA degree	married	5	>3.5	1	1	360	116	66	2	14.66	0.299184	1	97.5	2.09613	6.21	0.83	667.9	204.373	78320.2	1625	90.46	110.69	91.51	86.3	169.1	30.2	2	0	28.229	25.961	31.428	pro	3	4
1	Non-Hispanic White	Some college or AA degree	married	2.26	1.3-3.49	1	2	540	110	49.3333	1	14.82	0.302449	1	37.1	4.04114	3.39	1.11	219.9	149.926	42235.8	1687	58.38	129.69	103.53	104.9	165.3	38.4	1	0	36.932	39.352	16.595	pro	4	4
2	Non-Hispanic White	Some college or AA degree	married	3.18	1.3-3.49	2	2	720	132	54.6667	2	15.64	0.319184	1	93.2	2.03162	4.86	1.32	361.6	189.347	40488.2	1540	48.83	171.26	77.52	87.6	157.6	35.3	1	0	19.922	29.783	21.799	pro	3	4
2	other	College graduate or above	Divorced	5	>3.5	2	1	360	176	87.3333	2	4	0.0816327	0	57.8	2.45973	8.4	1.66	624.3	142.172	23824.6	1354	61.3	177.86	47.66	51.3	148.2	23.4	1	0	15.366	16.647	10.702	pro	3	2
1	Non-Hispanic Black	Some college or AA degree	married	5	>3.5	2	1	480	147.333	55.3333	2	5.5	0.112245	0	76.2	-0.055102	5.87	1.09	600	-4.19877	29607.6	1939	47.87	271.82	78.47	97.9	183.7	29	2	0	20.57	23.686	27.871	anti	1	3
1	Non-Hispanic Black	High school graduate/GED or equivalent	Separated	1.77	1.3-3.49	1	1	600	136	74	1	4	0.0816327	0	78.7	2.2501	4.14	1.84	811.8	177.083	13753.5	1258	43.44	191.94	35.95	57.4	171.7	19.5	1	0	12.37	9.889	9.334	pro	3	2
2	other	College graduate or above	married	5	>3.5	2	2	480	112	71.3333	1	2.33	0.047551	0	76.2	2.69116	5.51	1.22	506.3	205.066	14666.8	1637	55.09	222.82	60.51	61.2	154.1	25.8	1	0	16.848	21.648	17.187	pro	3	3
2	Mexican American	Less than 9th grade	Widowed	1.02	<1.3	2	2	360	116	67.3333	2	6	0.122449	0	69.3	-1.37524	4.01	1.24	228.8	-95.3042	17378.1	1720	117.56	205.49	47.44	74.5	155.7	30.7	2	0	17.248	13.16	9.969	anti	1	4
2	Mexican American	Some college or AA degree	married	2.12	1.3-3.49	2	2	300	116.667	66	1	12.5	0.255102	1	114	4.13448	3.85	1.78	428.8	471.331	11304	1220	37.63	139.24	58.94	70.8	165	26	1	0	19.9	21.861	9.665	pro	4	3
1	Non-Hispanic White	Some college or AA degree	married	4.84	>3.5	1	1	660	115.333	55.3333	2	8.66	0.176735	0	88.6	0.769614	4.53	0.83	493	68.1878	124254	2893	188.68	315.64	98.47	95.8	183.5	28.5	1	0.5	26.718	37.939	24.905	pro	2	3
1	Non-Hispanic White	College graduate or above	married	3.22	1.3-3.49	1	1	600	140.667	46	2	18.5	0.377551	1	134	0.389612	3.65	1.22	438.4	52.2081	22530	2353	118.45	226.03	110.97	73.9	172.9	24.7	1	0.5	35.31	38.944	28.306	pro	2	2
2	Non-Hispanic Black	High school graduate/GED or equivalent	Never married	0.86	<1.3	1	2	300	129.333	64	2	6	0.122449	0	64.4	0.251866	4.68	1.5	996.3	16.2202	15765	2870	192.78	167.75	154.9	80	159.9	31.3	1	0	27.472	61.806	52.146	pro	2	4
2	Non-Hispanic Black	Some college or AA degree	married	3	1.3-3.49	1	2	360	118	78.6667	2	6	0.122449	0	19.3	3.98614	5.61	1.24	400	76.9326	13335.8	1128	46.68	116.33	53.23	70.8	158.7	28.1	1	1	13.966	18.935	13.829	pro	4	3
2	Non-Hispanic White	High school graduate/GED or equivalent	Widowed	2	1.3-3.49	1	1	360	98.6667	53.3333	2	6.49	0.132449	0	63.1	4.10121	4.29	1.58	457.6	258.786	15692.2	930	42.2	97.92	43.28	59.1	149.2	26.5	1	0	24.226	11.454	2.252	pro	4	3
2	Non-Hispanic White	Some college or AA degree	Widowed	0.81	<1.3	2	2	480	123.333	78	2	6.66	0.135918	0	107	4.30127	6.26	1.32	1963.1	460.236	31617.6	2019	42.48	269.26	90.32	79.2	174.2	26.1	1	0	32.34	28.605	21.123	pro	4	3
2	other	Some college or AA degree	married	3.81	>3.5	1	1	600	132.667	80	1	17.32	0.353469	1	28.6	2.54073	4.55	1.81	767.5	72.6648	20844.8	1389	47.63	211.03	40.21	82.8	145.9	38.9	1	1	6.497	17.38	12.641	pro	3	4
2	Non-Hispanic Black	Some college or AA degree	married	4.84	>3.5	2	2	480	112	76	2	6	0.122449	0	128	-0.351063	5.48	1.34	612.5	-44.936	15903.1	1569	57.1	257.39	38.87	118	170.8	40.4	1	0	10.974	10.9	11.334	anti	1	4
1	Non-Hispanic White	Some college or AA degree	married	3.87	>3.5	2	1	9999	142	81.3333	2	9.5	0.193878	0	84.9	-0.0408396	4.24	1.09	339.5	-3.46729	23479.1	2111	80.99	264.64	69.93	106.9	173.5	35.5	1	0	34.107	20.174	7.992	anti	1	4
1	other	College graduate or above	married	2.31	1.3-3.49	2	2	420	136	81.3333	2	5.83	0.11898	0	55.4	2.58389	3.65	1.03	311.4	143.148	11571.4	1426	73.1	155.34	57.93	66.2	169.7	23	1	0	21.607	20.247	10.469	pro	3	2
1	Non-Hispanic Black	Some college or AA degree	married	5	>3.5	1	1	600	139.333	34.6667	2	15.5	0.316327	1	52.5	-0.601873	3.72	1.03	481.9	-31.5983	71827.8	2788	91.22	325.09	130.12	114.6	190.5	31.6	1	0.5	39.73	52.97	26.997	anti	1	4
1	Non-Hispanic White	Some college or AA degree	married	0.95	<1.3	2	1	360	166.667	85.3333	1	12.49	0.254898	1	106	3.67532	3.93	1.94	443.5	389.584	14072.1	1610	76.74	143.98	80.99	58.6	167.2	21	1	0	27.26	31.313	13.879	pro	4	2
2	Non-Hispanic White	High school graduate/GED or equivalent	married	1.93	1.3-3.49	2	2	240	139.543	72.7984	2	7.66	0.156327	0	162	4.07378	6.62	1.84	856.1	659.952	266434	768	20.14	109.82	28.26	54.3	150.8	23.9	1	0	10.572	8.584	6.716	pro	4	2
2	Non-Hispanic White	College graduate or above	Divorced	5	>3.5	2	2	120	137.857	74.4248	2	7.5	0.153061	0	134	-1.40064	6.7	1.06	1203.7	-187.686	109046	3543	90.45	532.16	124.56	63.2	158.2	25.3	2	0	44.116	42.432	24.118	anti	1	3
1	Non-Hispanic Black	High school graduate/GED or equivalent	Living with partner	1.74	1.3-3.49	1	1	360	145.333	62	1	6	0.122449	0	59.1	2.95101	5.09	1.32	310.7	174.405	24452.4	1561	75.97	140.12	67.21	52.8	165.6	19.3	1	0	21.706	26.472	13.569	pro	3	2
1	other	College graduate or above	married	5	>3.5	1	1	600	117.333	68	1	11.83	0.241429	1	51	2.69172	3.88	1.06	292.2	137.278	17372.5	1563	58.54	150.29	85.02	68.3	164.1	25.4	2	1	21.934	39.341	19.337	pro	3	3
2	Non-Hispanic White	Some college or AA degree	married	1.88	1.3-3.49	2	2	240	182.667	93.3333	2	8.5	0.173469	0	77.5	-0.286155	4.63	1.45	336.5	-22.177	63473.4	1908	84.76	237.06	72.34	56.9	162.3	21.6	1	0	20.453	21.075	23.735	anti	1	2
2	Non-Hispanic White	College graduate or above	Widowed	5	>3.5	2	2	480	140	37.3333	1	8.66	0.176735	0	73.7	4.47547	6.98	2.3	560.9	329.842	25119.2	634	28.18	54.02	33.8	45.1	159.6	17.7	2	0	11.989	11.468	7.446	pro	4	1
2	Non-Hispanic White	College graduate or above	Widowed	5	>3.5	2	1	120	121.333	63.3333	1	6	0.122449	0	65.1	1.07739	4.97	1.55	428	70.1383	80346.5	2209	94.24	209.19	112.72	48.3	161.2	18.6	2	0	30.592	52.926	18.961	pro	2	2
1	Non-Hispanic Black	High school graduate/GED or equivalent	Divorced	1.29	<1.3	2	1	180	137.333	70	2	5.5	0.112245	0	49.2	3.64761	5.02	1.34	521.8	179.462	12806.2	1116	54.96	153.52	29.38	83.1	174.6	27.3	2	0	8.21	9.305	7.639	pro	4	3
1	Non-Hispanic Black	Some college or AA degree	married	2.12	1.3-3.49	1	1	480	144	76.6667	1	5	0.102041	0	56.7	4.31569	4.99	1.5	335.1	244.7	5852.17	1578	60.7	139.19	86.59	87	181.5	26.4	1	0.5	30.815	31.221	16.819	pro	4	3
1	Non-Hispanic White	High school graduate/GED or equivalent	married	2.23	1.3-3.49	1	1	120	140	66.6667	2	8.98	0.183265	0	117	-1.83052	4.91	1.19	231.7	-214.171	89352.2	2767	71.62	458.4	79.11	89.9	179.8	27.8	1	0	29.252	22.904	17.767	anti	1	3
2	other	9-11th grade	Widowed	2.58	1.3-3.49	2	2	480	139.543	68.1318	1	8	0.163265	0	41.9	2.7782	3.62	1.24	245.8	116.406	14825	1178	50.95	193	21.31	60	140.9	30.2	1	1	4.207	7.68	7.486	pro	3	4
2	Non-Hispanic White	High school graduate/GED or equivalent	married	2.23	1.3-3.49	2	1	180	135.333	58.6667	1	4.66	0.095102	0	46.5	1.55093	5.09	1.91	237.6	72.118	46933.2	1313	51.04	193.31	40.6	59.7	164.5	22.1	2	0	15.752	10.776	8.327	pro	2	2
1	Non-Hispanic White	Some college or AA degree	Divorced	0.71	<1.3	1	1	300	144.632	80.4522	2	12	0.244898	1	69.3	0.545096	4.55	1.84	483.4	37.7751	67900.4	3320	127.57	299.15	159.05	47.4	167.1	17	2	0	46.281	49.364	50.882	pro	2	1
2	Non-Hispanic White	Some college or AA degree	Divorced	0.9	<1.3	2	2	480	106.667	68.6667	2	11.5	0.234694	1	63.5	4.30286	4.06	1.34	312.2	273.232	23444.5	662	26.3	79.14	26.87	88.5	161.4	34	1	1	12.03	8.626	3.359	pro	4	4
2	Non-Hispanic Black	College graduate or above	married	4.61	>3.5	1	2	600	134	56.6667	1	4.5	0.0918367	0	73.5	2.74954	4.71	1.55	343.9	202.091	11775.1	2363	73.44	207.56	144.74	77.5	162.7	29.3	1	0	47.916	49.735	36.473	pro	3	3
1	Non-Hispanic White	Some college or AA degree	married	1.23	<1.3	1	1	480	119.333	61.3333	2	7	0.142857	0	89.6	1.04421	4.5	1.37	315.9	93.5611	14277.8	1519	47.28	192.05	56.01	82.5	169.2	28.8	1	0	16.123	20.434	12.761	pro	2	3
2	Mexican American	Some college or AA degree	married	3.81	>3.5	2	1	540	111.333	62	1	2.5	0.0510204	0	93.3	1.19944	5.82	2.17	293.7	111.908	18107.3	2277	74.44	284.85	100.4	62.7	148.9	28.3	1	0	23.191	44.443	25.656	pro	2	3
2	Non-Hispanic White	Some college or AA degree	married	1.91	1.3-3.49	2	2	480	108.667	72	2	6.82	0.139184	0	106	0.135023	5.22	1.4	436.9	14.3124	74631.1	1563	59.85	176.54	71.45	70.3	157.1	28.5	2	0	22.324	22.756	19.956	pro	2	3
2	Non-Hispanic White	9-11th grade	Separated	1.03	<1.3	2	2	9999	110.667	73.3333	2	5	0.102041	0	103	2.75438	3.75	0.98	496.7	283.701	26480.5	1111	49.53	130.03	44.05	103.6	160.3	40.3	1	0	13.964	11.091	15.84	pro	3	4
2	Mexican American	Less than 9th grade	Widowed	1.25	<1.3	2	2	300	125.333	73.3333	1	22.82	0.465714	1	29.5	4.58542	4.84	1.14	317.3	135.27	8385.03	433	17.37	60.5	13.55	92.8	154.9	38.7	1	1	4.17	5.225	2.7	pro	4	4
2	Non-Hispanic White	9-11th grade	Never married	3.83	>3.5	2	2	360	141.333	71.3333	2	10.33	0.210816	1	28	4.20026	6.62	1.09	394.8	117.607	13611.5	918	40.63	107.47	37.19	64.7	143	31.6	1	0	14.186	14.888	4.084	pro	4	4
2	Non-Hispanic Black	High school graduate/GED or equivalent	Never married	1.89	1.3-3.49	1	1	600	148.876	76.7984	1	8.99	0.183469	0	57.7	1.9393	6.03	1.29	929.9	111.898	11319.6	1323	65.09	182.23	37.11	101.7	163.4	38.1	1	0	15.154	11.279	5.701	pro	3	4
1	Non-Hispanic White	Some college or AA degree	Widowed	1.39	1.3-3.49	1	1	420	122	55.3333	2	6	0.122449	0	47.2	1.5381	3.72	1.24	248	72.5984	27882.3	1337	77.61	96.21	74.88	101	176.4	32.5	1	0	19.724	29.412	19.235	pro	2	4
2	other	College graduate or above	married	1.43	1.3-3.49	2	1	120	121.333	65.3333	1	5	0.102041	0	143	-0.692548	6.47	2.25	575.6	-99.0344	14154.3	1291	55.09	218.63	26.81	60.5	150.5	26.7	1	0	8.396	8.78	6.465	anti	1	3
1	Mexican American	9-11th grade	married	2.12	1.3-3.49	1	1	240	148.667	62.6667	1	7.5	0.153061	0	90.4	3.30025	4.97	1.86	810.3	298.343	9715.23	959	20.71	111.31	13.88	73.1	171.6	24.8	1	1	4.841	4.82	2.937	pro	4	2
1	Non-Hispanic Black	Some college or AA degree	married	3.03	1.3-3.49	2	1	240	159.333	78	2	12	0.244898	1	43.6	1.60201	4.14	1.66	296.7	69.8478	6755.8	1538	69.64	134.54	81.61	130.5	176.2	42	1	0	25.743	32.17	16.622	pro	2	4
2	Non-Hispanic White	High school graduate/GED or equivalent	married	2.26	1.3-3.49	2	2	300	118.667	65.3333	1	8.5	0.173469	0	34.8	3.45409	6.23	2.17	1343.2	120.202	37165.8	952	53.61	147.12	19.28	93.9	152	40.6	2	0	6.873	5.315	3.755	pro	4	4
2	Non-Hispanic Black	Some college or AA degree	married	1.53	1.3-3.49	2	2	420	136.667	60.6667	1	8.5	0.173469	0	37	1.40807	6	1.78	358.7	52.0986	25067.7	2183	67.73	327.67	69.83	106.3	161.2	40.9	1	0.5	22.922	27.397	9.703	pro	2	4
1	Non-Hispanic White	High school graduate/GED or equivalent	married	2.03	1.3-3.49	2	1	420	116.667	54	2	10	0.204082	0	47	3.73578	4.78	0.83	151.3	175.582	41136.3	2551	45.97	362.96	105.84	98.3	185.6	28.5	1	0	24.331	35.273	36.667	pro	4	3
1	Non-Hispanic White	9-11th grade	married	0.84	<1.3	1	1	300	102.667	66	1	9.16	0.186939	0	78.6	0.887545	3.23	0.8	201.5	69.761	6435.6	3253	158.48	300.37	156.93	80	169.9	27.7	2	1	40.409	56.796	45.995	pro	2	3
1	Non-Hispanic White	College graduate or above	married	2.9	1.3-3.49	1	1	180	146.667	77.3333	1	7.31	0.149184	0	63.7	0.9088	5.66	1.81	222.9	57.8906	499195	1795	93.98	200.4	36.29	89.1	170.5	30.6	2	0	10.277	13.551	8.558	pro	2	4
1	Non-Hispanic White	9-11th grade	Living with partner	3.74	>3.5	1	2	360	167.333	68	1	9	0.183673	0	52.1	3.35088	4.4	0.91	163.1	174.581	43543	1079	33.48	163.62	33.98	97.7	178.9	30.5	1	0.5	12.228	12.147	5.46	pro	4	4
1	Non-Hispanic White	Less than 9th grade	married	2.23	1.3-3.49	1	1	300	126	56	1	16.83	0.343469	1	49	1.92175	3.28	1.45	526.2	94.1659	33539.9	958	28.5	175.26	17.12	65.2	173.1	21.8	1	0	6.069	4.813	4.37	pro	3	2
2	Non-Hispanic White	9-11th grade	married	5	>3.5	2	1	360	127.333	78	2	13.31	0.271633	1	72.9	-1.93298	4.6	2.2	543.9	-140.914	109950	1249	44.8	199.54	30.81	73.6	169.9	25.5	1	0	5.68	10.414	14.746	anti	1	3
1	other	College graduate or above	married	3.48	1.3-3.49	2	1	480	139.333	70.6667	1	10.16	0.207347	0	70	-1.59333	3.52	1.5	2383	-111.533	21355.1	1393	101.66	122.31	56.78	66.6	167.5	23.7	1	0	11.736	24.168	14.649	anti	1	2
2	Non-Hispanic White	College graduate or above	Divorced	3.74	>3.5	2	2	600	174	68	2	7.66	0.156327	0	109	4.41117	6.8	1.47	547.6	480.817	27528.1	1082	27.28	159.62	39.77	53.7	147.5	24.7	1	0	22.515	11.485	2.888	pro	4	2
1	Non-Hispanic White	College graduate or above	married	5	>3.5	2	1	540	124	70.6667	1	4	0.0816327	0	88.5	-1.20229	6.54	2.12	525.5	-106.403	65316.5	2632	134.48	156.41	163.47	79.7	179.66	24.7	2	0	50.859	73.271	29.598	anti	1	2
1	Non-Hispanic White	Some college or AA degree	married	3.18	1.3-3.49	1	1	540	130.667	60.6667	1	9.33	0.190408	0	64.4	3.07246	4.09	1.29	135.1	197.867	78103.6	1187	69.48	105.5	42.05	91.2	180.9	27.9	1	1	18.92	14.328	6.108	pro	4	3
2	Non-Hispanic Black	College graduate or above	Never married	5	>3.5	1	1	480	132.667	71.3333	1	9.5	0.193878	0	95.3	1.55215	5.25	1.53	597	147.92	19519.6	1373	48.12	153.26	68.05	90	151.7	39.1	1	1	11.882	36.272	16.921	pro	2	4
1	Non-Hispanic White	College graduate or above	married	5	>3.5	2	1	600	113.333	36.6667	1	7.5	0.153061	0	86	-1.05513	3.05	0.91	397	-90.7414	77791.7	2702	108.17	390.26	86.09	79.1	181.7	24	1	0	32.551	26.13	17.916	anti	1	2
1	Non-Hispanic White	College graduate or above	Widowed	1.49	1.3-3.49	1	1	720	109.333	64.6667	2	17	0.346939	1	77.5	3.81666	5.07	1.22	639.1	295.791	13488.3	2154	51.38	314.74	79.38	64.8	176.1	20.9	1	0	32.677	22.359	16.854	pro	4	2
2	Mexican American	Some college or AA degree	Widowed	1.1	<1.3	1	1	360	118.667	63.3333	1	17.83	0.363878	1	58.2	0.569581	4.47	1.55	325.5	33.1496	27258.8	2112	97.51	304.67	60.88	90.1	153.7	38.1	1	0	17.077	15.988	16.192	pro	2	4
2	Non-Hispanic White	College graduate or above	Widowed	3.26	1.3-3.49	2	2	420	131.333	74.6667	2	19.33	0.39449	1	122	2.70889	5.12	2.12	545.4	330.484	41061.6	1829	45.45	194.88	106.59	66.4	159.4	26.1	2	0	26.725	39.613	34.672	pro	3	3
2	Non-Hispanic White	9-11th grade	Never married	1.14	<1.3	1	1	360	136.209	78.1318	2	15.5	0.316327	1	78	2.59045	5.25	1.32	564.6	202.055	30101.2	1787	63.16	241.41	64.46	90.1	169.1	31.5	1	0	17.831	19.887	21.561	pro	3	4
1	Other Hispanic	Some college or AA degree	married	5	>3.5	2	1	240	154.667	62.6667	1	8.5	0.173469	0	57.6	-2.22698	4.58	1.16	537.3	-128.274	10507.8	2769	140.09	329.24	104.88	99.2	180.6	30.4	1	1	26.671	39.213	28.943	anti	1	4
2	Non-Hispanic White	High school graduate/GED or equivalent	married	2.53	1.3-3.49	1	2	480	187.333	72	2	8.5	0.173469	0	90.5	3.68012	6.93	1.42	328.4	333.051	29525.4	799	44.98	76.33	35.18	76	151	33.3	1	0	6.431	15.538	9.995	pro	4	4
2	Non-Hispanic Black	Some college or AA degree	Widowed	5	>3.5	2	2	540	168.209	69.4651	1	14.5	0.295918	1	58.7	0.16717	4.16	1.4	341.7	9.81288	65959.1	1818	106.58	173.41	80.85	95.8	153.3	40.8	1	1	28.086	30.046	16.043	pro	2	4
1	Non-Hispanic White	College graduate or above	married	5	>3.5	1	1	180	141.333	64.6667	1	3	0.0612245	0	91.4	0.395354	3.96	1.76	412.5	36.1353	228151	2428	78.26	245.04	93.3	70.3	171.6	23.9	2	0	26.45	32.612	25.154	pro	2	2
2	Non-Hispanic White	College graduate or above	Never married	2.09	1.3-3.49	2	1	180	138	72	1	5	0.102041	0	83.3	-0.0401626	5.79	2.46	868.6	-3.34555	38761.4	1776	79.47	174.78	76.46	71.1	169.4	24.8	2	0	26.678	30.285	12.668	anti	1	2
1	Non-Hispanic White	Some college or AA degree	Widowed	4.28	>3.5	2	2	420	136.209	64.1318	1	9	0.183673	0	115	3.49096	4.16	0.91	580.8	401.461	62690.9	1321	56.95	146.86	56.28	71.5	173.1	23.9	2	0	21.632	18.266	11.994	pro	4	2
1	Non-Hispanic White	College graduate or above	Divorced	1.18	<1.3	1	1	660	104	74	2	10.98	0.224082	1	99.9	0.26613	4.24	0.93	340.2	26.5864	11702.1	3069	120.51	200.37	209.87	108.5	177.7	34.4	1	0	62.766	88.663	37.11	pro	2	4
1	Other Hispanic	Less than 9th grade	Divorced	4.35	>3.5	1	1	720	135.333	86	1	4.16	0.084898	0	68.4	-3.4657	5.74	1.14	304.8	-237.054	139241	2631	148.37	277.41	79.11	77.9	172.2	26.3	2	0	23.594	35.794	13.587	anti	1	3
2	Non-Hispanic White	High school graduate/GED or equivalent	married	3.93	>3.5	1	1	120	95.3333	60	2	6	0.122449	0	45.8	-0.0312584	5.46	1.84	146.1	-1.43164	77647.6	2896	103.46	347.84	121.62	57.7	163.6	21.6	2	0	41.342	42.145	25.759	anti	1	2
2	Mexican American	9-11th grade	Widowed	1.02	<1.3	1	1	480	135.333	54.6667	1	4.5	0.0918367	0	67.4	3.10071	3.47	1.14	183.8	208.988	16407.9	1183	44.6	183.32	30.84	68.6	156.3	28.1	2	1	6.793	10.61	11.255	pro	4	3
2	Mexican American	Less than 9th grade	married	0.19	<1.3	2	2	240	127.333	76	1	10	0.204082	0	38.1	3.22069	7.96	0.91	408.1	122.708	37486.2	695	22.92	120.36	14.37	75	151.3	32.8	2	1	5.47	3.108	3.917	pro	4	4
2	Non-Hispanic White	Some college or AA degree	married	1.93	1.3-3.49	2	1	480	141.333	61.3333	1	19	0.387755	1	76.7	2.36671	5.87	1.4	298.2	181.527	52728.4	1499	84.58	202.39	40.42	97.6	153.4	41.5	1	0	10.434	12.439	13.36	pro	3	4
1	Non-Hispanic Black	Some college or AA degree	Never married	5	>3.5	2	1	360	135.333	86.6667	1	6.49	0.132449	0	32.3	1.05747	4.68	1.53	317.3	34.1562	7482.54	2888	139.95	295.94	104.09	81.9	168.9	28.7	1	0	31.583	34.429	29.094	pro	2	3
1	Mexican American	Some college or AA degree	married	2.9	1.3-3.49	2	1	360	149.333	85.3333	2	3.5	0.0714286	0	78	2.55769	6.21	0.91	445	199.5	35286.9	1391	72.02	145.64	58.93	73.7	162	28.1	1	0	18.283	22.208	13.339	pro	3	3
1	other	College graduate or above	married	2.58	1.3-3.49	2	2	360	142.667	51.3333	1	6.5	0.132653	0	93.6	-3.05189	4.22	1.73	941	-285.657	28124.7	1683	86.57	166.09	82.94	54.6	161.9	20.8	1	0	16.959	40.297	18.918	anti	1	2
1	Non-Hispanic White	Some college or AA degree	married	1.48	1.3-3.49	1	1	300	116.667	62	2	10.16	0.207347	0	24.2	0.37187	3.41	1.11	183.8	8.99925	12208.1	1927	62.75	261.81	73.69	122.3	179.2	38.1	1	0	16.332	23.703	26.682	pro	2	4
2	other	Some college or AA degree	married	0.12	<1.3	1	2	480	120	65.3333	1	7.5	0.153061	0	17.3	1.7367	4.5	1.24	737.3	30.0449	19091.5	1106	69.2	122.88	38.97	70.9	160.7	27.5	1	0	10.105	12.551	10.331	pro	3	3
1	Non-Hispanic Black	Some college or AA degree	Never married	0.93	<1.3	2	1	300	117.333	75.3333	2	7	0.142857	0	57	0.643877	4.73	1.09	157.9	36.701	10048.6	1804	73.22	211.57	74.75	84.2	183.2	25.1	1	1	28.173	27.73	12.088	pro	2	3
1	other	9-11th grade	married	0.67	<1.3	1	1	120	169.333	92	2	10.16	0.207347	0	81.2	5.18239	4.89	1.19	316.6	420.81	18950.1	1884	57.23	170.92	106.06	64.2	178.8	20.1	1	0	39.396	43.659	5.472	pro	4	2
1	Mexican American	Some college or AA degree	Never married	5	>3.5	1	1	480	116	52.6667	1	11	0.22449	1	51.8	3.5921	3.47	0.72	168.3	186.071	3470.9	1287	45.46	184.63	43.14	76.3	168.8	26.8	1	1	14.548	19.367	6.132	pro	4	3
2	Non-Hispanic Black	High school graduate/GED or equivalent	married	5	>3.5	2	2	480	142	56.6667	1	7.5	0.153061	0	91.9	3.63553	3.8	1.42	667.9	334.105	12668.3	1171	35.24	173.36	38.91	103	159.2	40.6	1	0	16.401	12.489	7.466	pro	4	4
1	Non-Hispanic White	High school graduate/GED or equivalent	married	1.55	1.3-3.49	2	1	360	141.333	82.6667	1	8	0.163265	0	59.6	1.6522	5.95	1.24	464.9	98.471	61731.4	1862	87.69	162.46	86.76	67.5	165.2	24.7	2	0	33.154	32.07	16.573	pro	2	2
1	Non-Hispanic Black	High school graduate/GED or equivalent	Widowed	0.84	<1.3	2	1	600	103.333	48	2	10.5	0.214286	1	68.1	2.27157	4.76	1.32	315.1	154.694	8381.01	1879	123.39	154.06	84.33	73.8	170.1	25.5	1	0.5	21.477	31.659	22.352	pro	3	3
1	Mexican American	Less than 9th grade	married	0.69	<1.3	2	1	240	122	76.6667	1	9.5	0.193878	0	62.1	1.70349	3.8	1.09	389.7	105.787	32774.2	2263	82.76	314.65	82.61	101.9	176.9	32.6	1	0	35.138	28.094	13.441	pro	3	4
1	other	High school graduate/GED or equivalent	married	3.81	>3.5	1	1	480	115.333	50	2	6.66	0.135918	0	35.6	-0.902612	3.03	0.88	295.9	-32.133	31863.6	2147	76.49	349.3	39.38	69.6	167.3	24.9	1	1	14.346	11.639	8.386	anti	1	2
1	other	College graduate or above	married	1.43	1.3-3.49	1	1	120	148.667	63.3333	1	7	0.142857	0	86.9	0.540516	4.03	1.55	576.4	46.9708	9035.2	1960	80.48	198.6	95.37	66.6	158.8	26.4	2	0	33.321	36.717	14.612	pro	2	3
1	Non-Hispanic White	Some college or AA degree	married	4.13	>3.5	2	1	540	148	60	1	4.5	0.0918367	0	73.3	-0.254853	4.63	0.96	242.8	-18.6808	68130.9	1702	67.35	159	63.99	84.2	174.3	27.7	1	0	15.233	24.509	19.713	anti	1	3
2	Non-Hispanic White	College graduate or above	married	5	>3.5	1	1	180	131.822	67.5437	1	5	0.102041	0	59.1	0.523574	4.92683	1.40825	532.907	30.9432	83174.7	1932	111.74	146.71	81.74	57.6	169.7	20	1	0	34.8	27.549	12.217	pro	2	2
2	Non-Hispanic White	College graduate or above	married	5	>3.5	2	2	480	153.333	66	1	4.83	0.0985714	0	62.7	2.5593	6.1	1.58	363.8	160.468	36497.5	1474	51.54	205.35	52.34	55.7	155.2	23.1	1	0	15.129	19.527	12.637	pro	3	2
2	Non-Hispanic White	High school graduate/GED or equivalent	married	5	>3.5	1	1	480	109.333	65.3333	2	3.33	0.0679592	0	114	2.49798	4.97	1.4	397	284.769	47831.5	928	38.36	93.18	26.8	63.1	161.5	24.2	1	0	3.814	14.517	6.553	pro	3	2
1	Non-Hispanic Black	College graduate or above	married	4.84	>3.5	1	1	600	110	60.6667	2	8.5	0.173469	0	30.3	3.23999	3.78	1.6	904.8	98.1716	33804.5	922	31.03	112.55	30.65	89.8	174.7	29.4	1	1	12.365	9.344	6.871	pro	4	3
2	Non-Hispanic White	Some college or AA degree	married	4.3	>3.5	1	1	540	126.667	80	2	8	0.163265	0	80.1	0.471587	4.5	1.84	532.907	37.7741	32423	1761	78.65	219.52	69.61	80.3	154.6	33.6	1	0	22.832	26.744	12.449	pro	2	4
2	Non-Hispanic White	High school graduate/GED or equivalent	married	1.92	1.3-3.49	1	1	480	151.298	54.4522	2	18	0.367347	1	107	2.10668	6.08	1.66	752.8	225.415	51821.9	1716	36.36	244.14	57.66	55.4	155.5	22.9	1	1	17.017	21.234	14.655	pro	3	2
2	other	College graduate or above	married	5	>3.5	2	2	360	122	70	2	12	0.244898	1	6.93	4.22799	6.62	0.98	248.7	29.3	14392.3	1559	35.18	217.7	62.07	72.6	156.4	29.7	1	1	23.139	23.71	7.516	pro	4	3
2	Non-Hispanic White	High school graduate/GED or equivalent	married	2.03	1.3-3.49	2	2	360	139.333	60	1	13.32	0.271837	1	9.57	0.897748	3.85	1.4	410.3	8.59144	128164	2160	62.4	306.66	80.8	84.4	163.4	31.6	1	0	25.748	30.188	18.664	pro	2	4
2	Non-Hispanic White	College graduate or above	Widowed	1.8	1.3-3.49	2	1	360	102.667	54.6667	1	14.5	0.295918	1	139	-1.3013	6.18	1.47	431	-180.88	357414	1759	79.27	250.43	53.85	47.1	151.4	20.5	1	0	16.174	17.472	15.063	anti	1	2
2	Non-Hispanic White	High school graduate/GED or equivalent	Divorced	1.11	<1.3	2	2	540	132.209	68.7984	1	11.99	0.244694	1	89	4.14929	5.61	1.6	380.1	369.287	29150.7	975	23.33	133.19	40.38	83.2	156.9	33.8	2	0	10.389	11.699	13.382	pro	4	4
2	Non-Hispanic White	College graduate or above	Divorced	3.75	>3.5	2	1	600	110.667	71.3333	1	2	0.0408163	0	82.6	-0.243539	6.13	2.79	239.9	-20.1163	49776.9	1806	62.17	197.45	70.71	51.2	161.9	19.5	2	0	15.066	18.754	29.642	anti	1	2
1	other	9-11th grade	married	0.93	<1.3	1	1	300	146	66	2	7	0.142857	0	96.1	-1.17075	4.29	0.75	292.2	-112.509	34963.4	3316	75.61	470.88	134.62	84.2	177	26.9	2	0.5	32.534	43.721	48.479	anti	1	3
2	Non-Hispanic Black	High school graduate/GED or equivalent	married	3.07	1.3-3.49	2	2	480	95.3333	66.6667	1	11.5	0.234694	1	67.8	4.38512	5.12	1.91	423.6	297.311	9026	530	37.76	50.56	19.33	88.9	162.4	33.7	2	0	5.966	7.039	3.459	pro	4	4
2	Non-Hispanic White	Some college or AA degree	married	2.23	1.3-3.49	1	1	120	121.333	71.3333	1	13.81	0.281837	1	151	0.69649	3.85	2.02	609.6	105.17	72997.7	1971	72.43	191.07	113.72	80.1	163.2	30.1	1	0	28.861	38.285	37.252	pro	2	4
2	Non-Hispanic White	High school graduate/GED or equivalent	married	2.26	1.3-3.49	1	1	420	146.667	68	1	6.5	0.132653	0	83.6	3.39311	5.64	0.8	729.1	283.664	46897.7	1025	19.66	132.23	46.57	66.5	159.7	26.1	2	0	16.092	13.339	13.747	pro	4	3
1	Non-Hispanic White	Less than 9th grade	married	1.38	1.3-3.49	1	1	480	110.667	48	2	18.33	0.374082	1	114	3.23678	3.75	1.76	335.1	368.993	31623.6	2072	61.93	229.13	106.09	84.7	177.3	26.9	1	1	43.129	36.948	16.962	pro	4	3
2	Non-Hispanic White	9-11th grade	married	5	>3.5	1	1	240	143.333	66.6667	1	8.5	0.173469	0	132	-1.77669	4.01	1.47	988.9	-234.523	35165.1	2357	97.57	266.5	106.53	81.9	162.5	31	1	0	21.75	44.035	33.226	anti	1	4
1	Non-Hispanic White	College graduate or above	married	3.81	>3.5	1	1	360	134	57.3333	2	11	0.22449	1	78.4	2.04391	5.53	1.34	411.1	160.242	88689.5	1212	47.51	171.69	38.61	79.3	175.9	25.6	1	0	12.961	12.366	8.644	pro	3	3
2	Non-Hispanic Black	High school graduate/GED or equivalent	married	5	>3.5	1	1	300	131.333	47.3333	1	4	0.0816327	0	113	2.80918	5.82	2.09	397.8	317.438	13152.3	1333	33.86	207.03	43.76	58.8	160.6	22.8	1	0	11.876	18.372	11.572	pro	3	2
2	Non-Hispanic White	Some college or AA degree	Widowed	1.54	1.3-3.49	2	2	660	144	81.3333	2	7	0.142857	0	57.8	3.42332	6.28	1.63	301.1	197.868	20997.8	912	46.84	97.45	39.46	71.7	157.8	28.8	2	0	10.929	12.858	12.305	pro	4	3
2	Non-Hispanic White	High school graduate/GED or equivalent	married	5	>3.5	2	1	300	148.667	87.3333	2	6	0.122449	0	66.1	3.93085	7.01	3.93	189.7	259.829	53634.4	431	12.46	42.81	10.19	43.4	153.1	18.5	2	0	4.196	3.536	1.785	pro	4	2
1	Non-Hispanic Black	High school graduate/GED or equivalent	married	3.22	1.3-3.49	1	1	480	151.333	98.6667	1	11	0.22449	1	104	3.30342	4.01	1.42	729.1	343.556	6267.76	1409	58.94	178.71	55.02	69.2	169.7	24	2	1	13.995	25.467	11.657	pro	4	2
2	Mexican American	9-11th grade	Never married	1.23	<1.3	2	1	480	158	78	2	24.98	0.509796	1	58.1	3.88794	4.42	0.75	535.8	225.889	9500.65	636	24.16	70.44	29.3	76	163.8	28.3	1	1	7.233	6.889	13.308	pro	4	3
2	other	Some college or AA degree	married	3.18	1.3-3.49	2	2	600	145.965	76.4522	2	6.5	0.132653	0	92.5	0.769826	8.04	1.45	315.9	71.2089	10207.8	1347	52.67	209.77	39.56	51.1	156.7	20.8	1	0.5	10.183	13.507	10.702	pro	2	2
2	Non-Hispanic White	9-11th grade	Widowed	1.37	1.3-3.49	1	1	300	166	73.3333	1	5.5	0.112245	0	94.2	1.97126	4.34	1.42	318.8	185.693	49837.7	1434	44.95	66.82	95.68	90.8	169.4	31.6	1	0	25.381	33.163	33.647	pro	3	4
1	Non-Hispanic White	College graduate or above	married	5	>3.5	2	1	180	116	70	1	3.5	0.0714286	0	78.4	-0.754903	5.66	0.78	460.5	-59.1844	49938.1	2938	144.19	382.34	98.4	90.6	183.3	27	1	0	36.155	32.5	20.429	anti	1	3
2	Non-Hispanic Black	9-11th grade	Widowed	0.77	<1.3	2	2	480	128	72	2	7.5	0.153061	0	65.8	3.22913	5.17	1.42	395.6	212.477	14521.4	629	28.35	114.8	8.21	80.8	152.6	34.7	1	1	1.628	2.774	2.942	pro	4	4
1	Non-Hispanic White	Some college or AA degree	married	3.81	>3.5	1	1	300	138	75.3333	1	8.5	0.173469	0	63.6	0.864107	6.67	0.98	274.5	54.9572	82144.2	1835	73.38	243.13	64.37	114.1	170.7	39.2	1	1	25.962	21.848	10.295	pro	2	4
2	Mexican American	Less than 9th grade	married	1.02	<1.3	2	2	240	124.667	70.6667	2	6.99	0.142653	0	69	3.89224	3.85	1.45	227.3	268.564	17378.1	1867	84.01	173.44	92.23	55.1	153.4	23.4	2	1	34.114	29.253	15.438	pro	4	2
1	Non-Hispanic White	High school graduate/GED or equivalent	married	5	>3.5	2	2	480	154	81.3333	2	4.66	0.095102	0	61.5	-1.67563	3.93	1.68	206.6	-103.051	178891	4586	130.95	537.75	215.05	101.3	176.8	32.4	2	0	76.761	64.486	50.088	anti	1	4
1	Other Hispanic	High school graduate/GED or equivalent	married	2.03	1.3-3.49	1	1	180	91.3333	59.3333	2	5.99	0.122245	0	23.7	2.62555	4.81	2.33	1166	62.2256	11131.3	1516	51.07	98.63	19.44	75.6	169.9	26.2	1	0	4.702	5.711	5.507	pro	3	3
2	Non-Hispanic Black	Some college or AA degree	married	3.35	1.3-3.49	2	1	480	138.876	73.4651	1	12.5	0.255102	1	78.3	-0.927239	5.53	2.04	559.4	-72.6028	14778.6	1779	91.3	231.02	54.81	86.1	154.6	36	1	0	14.532	16.062	16.043	anti	1	4
2	Non-Hispanic White	College graduate or above	married	4.13	>3.5	2	1	240	104.667	72	2	10.32	0.210612	1	77.7	0.273106	5.04	2.02	710.7	21.2203	160426	2147	73.65	240.83	94.97	60.5	167.1	21.7	2	0	17.957	34.195	38.137	pro	2	2
1	Non-Hispanic White	College graduate or above	married	2.9	1.3-3.49	1	1	480	127.333	52.6667	2	10	0.204082	0	88.1	0.352657	4.5	2.25	726.9	31.0691	20265.7	2042	64.21	220.84	95.96	58.9	163.5	22	2	0	33.675	32.573	23.391	pro	2	2
2	Non-Hispanic White	Some college or AA degree	Widowed	1.71	1.3-3.49	2	1	600	117.333	72.6667	2	10.5	0.214286	1	91.4	1.03993	5.09	1.34	218.4	95.0495	71868.7	3094	93.87	349.68	156.25	137.6	165.5	50.2	1	0	36.976	58.203	40.69	pro	2	4
2	Mexican American	Some college or AA degree	married	5	>3.5	1	1	480	143.647	73.6264	2	5.5	0.112245	0	31.4	-1.98328	6.88	3.75	893	-62.2749	24425.3	2147	97.39	239.58	71.91	72.2	165	26.5	2	0	14.425	25.636	27.211	anti	1	3
2	Non-Hispanic White	Some college or AA degree	Divorced	2.26	1.3-3.49	1	1	360	178.667	78.6667	1	4.5	0.0918367	0	49	2.48103	3.88	0.98	521	121.57	46705.1	1339	50.73	211.4	34.75	78.4	164.7	28.9	1	0	11.78	10.515	8.776	pro	3	3
2	Non-Hispanic White	High school graduate/GED or equivalent	married	1.55	1.3-3.49	2	1	180	129.333	0	1	16.3	0.332653	1	83.4	0.788754	3.75	1.32	206.6	65.7821	36718.8	1658	99.24	110.29	89.88	60.1	151.3	26.3	2	1	17.073	36.196	28.919	pro	2	3
1	Non-Hispanic White	College graduate or above	Divorced	1.09	<1.3	2	1	240	155.333	75.3333	2	14.16	0.28898	1	82.2	3.18945	4.84	0.88	239.9	262.173	54276.2	1565	53.81	185.09	62.17	95.8	185.2	27.9	1	0.5	30.602	20.058	7.504	pro	4	3
2	Non-Hispanic Black	Some college or AA degree	Divorced	4.38	>3.5	1	2	480	136.667	70.6667	2	5.33	0.108776	0	27.4	-1.63867	5.84	1.09	346.1	-44.8997	6105.83	1944	92.54	246.63	71.81	86.4	164.8	31.8	1	0	17.031	25.233	22.589	anti	1	4
1	Non-Hispanic White	High school graduate/GED or equivalent	married	1.91	1.3-3.49	2	2	240	118.667	72.6667	2	15.98	0.326122	1	73.9	2.83302	5.43	2.38	291.5	209.36	71655.6	2847	96.43	356.86	119.88	74	168.1	26.2	2	0	41.106	46.898	21.902	pro	3	3
2	Other Hispanic	Less than 9th grade	Widowed	3.48	1.3-3.49	1	1	480	140.667	64.6667	2	13	0.265306	1	86.1	2.15663	5.09	1.34	211.8	185.686	8258.14	1460	41.9	225.92	47.11	62.3	147.3	28.7	1	0	12.405	20.75	10.17	pro	3	3
1	Non-Hispanic Black	College graduate or above	married	2.02	1.3-3.49	1	1	120	130	77.3333	1	5	0.102041	0	52.5	3.3734	5.84	1.14	398.5	177.104	9682.91	2153	90.91	216.75	103.11	93.1	173.5	30.9	1	0	32.214	35.674	25.467	pro	4	4
2	Non-Hispanic White	Some college or AA degree	married	1.91	1.3-3.49	1	1	240	119.333	54.6667	2	4	0.0816327	0	28.4	2.47904	4.63	2.53	226.6	70.4048	58540.2	1553	91.03	173.83	54.71	46.8	154.9	19.5	1	0	17.706	17.846	11.395	pro	3	2
2	Non-Hispanic White	College graduate or above	married	2.9	1.3-3.49	2	1	600	129.508	71.9173	2	6.83	0.139388	0	104	2.50855	5.33	1.66	310.7	260.889	28964.8	1496	69.11	141.94	76.19	75	163.6	28	2	0	27.819	29.363	11.74	pro	3	3
1	Non-Hispanic White	College graduate or above	Widowed	2.78	1.3-3.49	2	1	540	146	70	2	11	0.22449	1	83.3	-1.8108	5.66	1.29	526.2	-150.84	18861.8	3209	119.72	369.59	149.14	77.1	179.3	24	1	0	48.667	52.636	35.193	anti	1	2
1	Other Hispanic	Less than 9th grade	Divorced	0.75	<1.3	1	1	600	118.667	70	1	17.64	0.36	1	35.9	3.56616	6.28	1.14	479	128.025	16235.3	1105	29.37	127.69	16.26	74.3	172.9	24.9	1	0	6.634	4.634	3.612	pro	4	2
2	Non-Hispanic White	College graduate or above	Divorced	5	>3.5	2	1	300	111.333	62	1	3.5	0.0714286	0	97	2.70689	5.35	1.14	284.1	262.568	45066.8	1403	73.86	163.72	51.86	68.9	165.6	25.1	2	0	25.419	10.958	10.38	pro	3	3
2	Non-Hispanic Black	Some college or AA degree	married	4.19	>3.5	2	1	600	135.333	72	1	8.33	0.17	0	95.8	-0.481055	4.6	1.71	732.1	-46.0851	24629.8	2050	97.29	286.42	37.78	98.9	168.9	34.7	1	0	5.187	20.125	8.996	anti	1	4
2	Non-Hispanic White	High school graduate/GED or equivalent	married	3.94	>3.5	2	2	480	135.333	78	2	14.5	0.295918	1	66.2	2.57867	6.52	1.11	732.8	170.708	99658.8	1589	85.3	158.51	68.66	68.6	165.7	25	1	1	27.094	22.446	9.885	pro	3	3
2	Non-Hispanic White	9-11th grade	married	2.67	1.3-3.49	1	1	180	120.667	64	1	7.5	0.153061	0	115	1.13275	4.47	1.53	428	130.267	60056.8	1760	84.43	151.65	91.81	80.3	164.1	29.8	1	0	23.238	26.125	36.529	pro	2	3
2	Mexican American	Less than 9th grade	Widowed	1.17	<1.3	2	2	240	134.667	92	2	8	0.163265	0	95.4	4.29583	4.4	1.29	271.6	409.823	7570.45	1840	51.08	226.81	84.56	78.7	155	32.8	1	0	36.105	27.177	10.976	pro	4	4
1	Mexican American	College graduate or above	married	5	>3.5	2	1	480	116.667	66.6667	1	3	0.0612245	0	36.4	0.506279	3.93	0.85	362.4	18.4286	10577.3	2194	81.15	276.4	86.43	87.4	167	31.3	2	0	26.569	28.799	23.343	pro	2	4
1	Mexican American	Some college or AA degree	married	4.19	>3.5	1	1	900	134.667	64	2	15.48	0.315918	1	63.3	0.579514	4.01	1.22	223.6	36.6833	8938.48	2059	84.26	187.75	110.76	102.9	172.6	34.5	2	1	25.165	37.058	42.163	pro	2	4
1	Non-Hispanic Black	College graduate or above	married	4.84	>3.5	1	1	600	132	86	2	7.5	0.153061	0	141	0.588232	6.44	1.24	1815.5	82.9407	10295.5	2049	79.87	256.73	81.96	82.4	180.6	25.3	1	0	33.203	25.336	15.89	pro	2	3
1	Non-Hispanic White	College graduate or above	married	5	>3.5	1	1	240	131.333	80	1	4	0.0816327	0	89.4	2.04668	4.71	1.11	418.4	182.973	106096	1777	62.41	257.86	57.16	106.3	173.3	35.4	1	0	20.325	21.555	9.955	pro	3	4
2	Other Hispanic	High school graduate/GED or equivalent	married	4.06	>3.5	2	1	480	166	70	2	12.49	0.254898	1	60.3	-1.37836	4.29	1.71	774.9	-83.1151	20701.7	1390	78.26	166.81	49.27	88.4	154.7	36.9	1	1	16.518	23.019	5.482	anti	1	4
1	Non-Hispanic White	High school graduate/GED or equivalent	Widowed	2.15	1.3-3.49	1	1	300	111.333	71.3333	1	6.5	0.132653	0	108	-1.7669	3.93	1.45	350.6	-190.825	36948	3206	173.3	338.43	135.43	86.1	183.1	25.7	1	0	54.962	41.198	24.288	anti	1	3
2	Non-Hispanic Black	9-11th grade	married	1.82	1.3-3.49	2	1	360	142.876	64.7984	1	13.83	0.282245	1	74.7	1.67279	4.03	1.42	171.2	124.958	13490.5	2398	91.54	216.48	131.95	111.6	155.8	46	1	1	40.719	39.381	42.212	pro	3	4
2	Other Hispanic	Less than 9th grade	married	1.54	1.3-3.49	2	2	480	170	76	2	5.33	0.108776	0	56.4	2.92759	5.64	1.37	531.4	165.116	7499.56	1299	45.52	181.45	43.43	50.7	150.8	22.3	1	0	10.306	16.694	13.576	pro	3	2
2	Non-Hispanic Black	High school graduate/GED or equivalent	Divorced	2.61	1.3-3.49	1	2	360	137.333	58.6667	2	10.33	0.210816	1	91	4.00201	5.15	1.6	1726.9	364.183	27936.4	1909	71.66	183.51	88.03	99.7	160.7	38.6	1	0	30.349	39.085	9.932	pro	4	4
2	Mexican American	Some college or AA degree	Divorced	1.61	1.3-3.49	1	1	180	108.981	60.2931	2	10.83	0.22102	1	77.7	2.65979	3.75	1.45	196.3	206.665	5302.86	1515	58.96	193.34	58.46	94.8	156.9	38.5	1	0	21.66	18.465	13.556	pro	3	4
2	Non-Hispanic Black	High school graduate/GED or equivalent	married	2.06	1.3-3.49	1	2	240	156	80	2	8.66	0.176735	0	145	2.24744	4.84	1.4	687.8	325.879	13962.3	2035	91.1	186.73	104.85	113.9	170.4	39.2	1	1	27.379	40.841	27.698	pro	3	4
1	Non-Hispanic White	College graduate or above	married	5	>3.5	1	1	480	134	50	1	4	0.0816327	0	78	-2.9767	5.28	1.6	507.7	-232.183	46900.7	2799	126.04	357.73	100.5	72.8	175.2	23.7	1	0	21.694	45.923	21.893	anti	1	2
1	Non-Hispanic White	College graduate or above	married	5	>3.5	1	1	480	137.333	56.6667	1	9	0.183673	0	83.2	-0.264912	3.88	1.47	392.6	-22.0407	36817.8	2076	46.8	233.46	42.87	83.6	173.9	27.6	1	0	13.771	15.909	10.726	anti	1	3
2	Non-Hispanic White	Some college or AA degree	married	1.55	1.3-3.49	2	1	240	148	83.3333	1	4.5	0.0918367	0	83.8	-0.674814	8.04	1.27	541.7	-56.5494	54321.1	2055	93.38	221	76.35	73.1	165.8	26.6	1	0	24.261	27.394	19.687	anti	1	3
1	Non-Hispanic Black	Some college or AA degree	married	1.27	<1.3	2	1	180	125.333	76.6667	1	13.33	0.272041	1	86.8	3.21792	4.24	1.4	501.1	279.315	18565	1526	28.25	207.67	67.34	78.5	187.2	22.4	1	0	14.759	26.414	20.496	pro	4	2
2	Non-Hispanic White	College graduate or above	married	5	>3.5	2	1	480	120	75.3333	1	5.33	0.108776	0	65	1.43792	6.41	2.51	464.2	93.4646	76941.6	1579	100.5	163.69	48.94	64.9	167.5	23.1	2	0	11.842	17.801	14.907	pro	2	2
2	Other Hispanic	High school graduate/GED or equivalent	Divorced	2.56	1.3-3.49	2	1	480	138	0	1	9.16	0.186939	0	43.1	3.8287	5.92	1.78	244.3	165.017	4460.17	1050	37.3	148.78	35.41	68.1	158.3	27.2	1	0	11.203	10.582	9.504	pro	4	3
1	Non-Hispanic White	9-11th grade	married	0.45	<1.3	1	1	120	136	58	1	7.16	0.146122	0	85.2	1.96937	4.16	0.7	212.5	167.79	10600.8	2781	87.22	400.61	98.14	79.7	170.3	27.5	1	0	32.729	40.252	18.642	pro	3	3
1	Non-Hispanic Black	High school graduate/GED or equivalent	married	2.58	1.3-3.49	1	2	840	147.333	0	2	8.5	0.173469	0	40.8	4.15469	5.07	1.16	532.907	169.511	25234.2	1171	35.3	153.33	47.21	79.3	175.3	25.8	1	1	13.196	20.103	9.288	pro	4	3
2	Non-Hispanic Black	Some college or AA degree	Divorced	1.39	1.3-3.49	1	1	300	134	73.3333	1	16	0.326531	1	12	3.54537	3.44	1.68	199.3	42.5444	11625.5	1740	58.76	188.27	83.97	98.1	153.9	41.4	1	1	25.587	29.113	23.029	pro	4	4
1	Non-Hispanic White	College graduate or above	married	5	>3.5	2	1	480	108	49.3333	2	7.66	0.156327	0	83.5	1.05024	4.01	2.02	365.3	87.6953	114644	2472	101.12	247.39	107.44	85.3	174.7	27.9	1	0	35.196	29.358	28.709	pro	2	3
2	Non-Hispanic White	Some college or AA degree	Never married	1.03	<1.3	1	1	240	107.333	62	1	9.5	0.193878	0	121	2.9814	6.9	0.91	568.3	360.749	65635.7	1733	107.17	153.19	79.4	65.1	159.7	25.5	2	0	26.663	32.264	11.601	pro	3	3
2	Non-Hispanic White	Some college or AA degree	married	1.74	1.3-3.49	2	2	360	126.667	81.3333	2	6.5	0.132653	0	82	3.45818	5.92	1.55	322.5	283.571	76781.8	1060	39.63	100	55.88	78.2	158.8	31	1	0.5	16.721	20.085	15.861	pro	4	4
2	Non-Hispanic White	Some college or AA degree	married	5	>3.5	2	1	540	141.333	62	1	14.5	0.295918	1	84.9	-0.319987	5.97	1.86	1269.4	-27.1669	47926.6	1298	74.72	146.91	50.04	74.1	160	28.9	1	0	12.351	22.59	10.78	anti	1	3
2	other	9-11th grade	married	0	<1.3	1	2	180	133.333	49.3333	2	4.33	0.0883673	0	91.7	2.27861	6.75	1.89	788.2	208.949	24130.8	1896	45.21	297.73	53.36	45.9	158.7	18.2	1	0	17.689	19.995	9.345	pro	3	1
2	other	College graduate or above	Divorced	1.03	<1.3	2	2	600	140.667	56.6667	1	5	0.102041	0	51.8	1.19011	5.17	1.86	270.1	61.6474	17574.4	1431	62.56	178.76	54.18	63.8	161.9	24.3	1	0	12.797	21.13	15.833	pro	2	2
2	Non-Hispanic White	Some college or AA degree	married	5	>3.5	1	1	300	135.333	81.3333	1	7.5	0.153061	0	105	2.80288	3.59	1.34	436.2	294.303	55159.4	961	72.19	105.17	28.1	82.2	170.9	28.1	2	0	9.306	7.108	7.615	pro	3	3
1	Non-Hispanic White	High school graduate/GED or equivalent	Divorced	3.31	1.3-3.49	1	1	600	116	69.3333	1	4	0.0816327	0	59.7	-1.16714	3.78	1.27	241.3	-69.6781	55418.4	4254	123.91	568.78	146.17	90.4	170.5	31.1	2	0	48.328	49.196	35.66	anti	1	4
1	Non-Hispanic White	College graduate or above	Widowed	4.93	>3.5	2	2	480	138.667	70.6667	1	6	0.122449	0	75.5	0.779149	3.54	1.37	249.4	58.8257	16480.8	1726	55.42	280.24	47.62	81.3	179.4	25.3	1	0	15.347	14.863	12.145	pro	2	3
2	Non-Hispanic White	Some college or AA degree	Widowed	3.26	1.3-3.49	2	1	300	129.333	66	1	10.5	0.214286	1	102	1.70094	4.71	1.63	433.9	173.496	31879.9	1293	49.32	148.73	57.28	102.9	162.5	39	1	1	18.168	18.257	15.732	pro	3	4
1	other	Some college or AA degree	Divorced	1.27	<1.3	1	2	600	110	70.6667	1	13.83	0.282245	1	59	1.38877	3.65	0.7	731.4	81.9375	9303.6	2077	129.04	281.21	46.35	79.9	165.3	29.2	1	1	18.008	16.019	5.563	pro	2	3
2	Non-Hispanic Black	Some college or AA degree	Widowed	0.77	<1.3	2	2	60	153.333	90.6667	2	5.5	0.112245	0	40.6	3.76706	5.4	1.45	732.8	152.943	35653.5	1037	32.82	145.68	38.05	81.4	151.4	35.5	1	0	19.129	11.72	4.357	pro	4	4
2	Non-Hispanic Black	9-11th grade	Widowed	0.56	<1.3	1	1	300	115.333	54	1	16.98	0.346531	1	9.15	2.24498	5.97	1.06	268.6	20.5416	19593.7	1309	55.07	135.97	41.56	93.2	153.3	39.7	1	0	8.585	15.052	15.07	pro	3	4
1	Non-Hispanic White	Some college or AA degree	married	5	>3.5	1	1	540	111.333	60.6667	2	6.5	0.132653	0	54.6	-0.977989	4.55	1.58	182.3	-53.3982	25449.4	4285	160.27	435.49	185.47	96.3	182.4	28.9	2	0	79.968	59.427	28.367	anti	1	3
1	Non-Hispanic White	Some college or AA degree	Living with partner	3.48	1.3-3.49	1	1	180	128.667	69.3333	1	5.33	0.108776	0	80.4	0.204174	4.22	1.09	273.1	16.4156	76404.9	2965	159.72	316.77	127.08	99.4	180.5	30.5	1	1	43.252	44.991	26.108	pro	2	4
2	Non-Hispanic Black	Some college or AA degree	married	1.93	1.3-3.49	2	2	480	144	46.6667	1	2.5	0.0510204	0	28.8	0.636974	5.04	1.55	701.1	18.3449	8877.66	1571	57.12	207.6	60.67	72	158.2	28.8	1	0	15.08	27.519	13.386	pro	2	3
2	Non-Hispanic Black	Some college or AA degree	Divorced	1.74	1.3-3.49	1	1	720	144	74	1	4	0.0816327	0	34.3	2.23485	6.98	1.4	259.8	76.6555	91876.7	1965	90.06	227.24	77.65	102.7	169.2	35.9	1	0	21.273	29.702	18.675	pro	3	4
2	Non-Hispanic White	Some college or AA degree	married	0.97	<1.3	2	1	180	182.667	104.667	2	17.32	0.353469	1	50.9	2.83549	6.03	1.11	313.7	144.327	24621.4	821	30.27	100.48	33.65	63.7	153.6	27	1	0	10.653	11.101	9.27	pro	3	3
2	Non-Hispanic White	College graduate or above	Never married	5	>3.5	2	1	240	116.667	66.6667	2	4.5	0.0918367	0	93.3	2.23628	6.78	1.53	230.3	208.645	58998.8	1751	53.14	259.19	58.72	71.4	166	25.9	2	0	17.448	24.591	11.229	pro	3	3
2	Non-Hispanic White	9-11th grade	married	3.35	1.3-3.49	1	2	180	138	78	2	16.81	0.343061	1	147	2.8376	9.83	1.6	479.7	417.127	40703	1525	54.46	176.44	69.54	65.2	159.2	25.7	1	0	23.786	17.938	19.858	pro	3	3
1	Non-Hispanic White	Some college or AA degree	married	5	>3.5	1	1	540	138.667	78	1	9.5	0.193878	0	76.9	0.599956	3.36	1.19	297.4	46.1366	129149	2484	94.54	303.64	92.31	70.4	167.8	25	1	0	26.955	30.813	23.898	pro	2	3
2	Non-Hispanic White	High school graduate/GED or equivalent	married	4.48	>3.5	2	2	480	131.333	74.6667	2	12.83	0.261837	1	52.1	4.61696	6.28	0.93	254.6	240.544	72283.7	1912	56.97	224.83	88.22	89.1	152.3	38.4	1	1	40.862	30.626	10.37	pro	4	4
2	Non-Hispanic White	Some college or AA degree	married	3.81	>3.5	2	1	240	124.667	63.3333	1	8	0.163265	0	57.4	-1.19061	4.5	1.47	348.3	-68.341	38429.8	1240	50.96	161.95	50.45	80.5	159.8	31.5	2	1	18.12	14.315	13.752	anti	1	4
2	Non-Hispanic White	Some college or AA degree	married	1.55	1.3-3.49	2	2	180	114.667	65.3333	1	11	0.22449	1	66.1	3.09679	5.38	1.4	510.7	204.698	33088.8	1675	53.8	215.3	67.37	71.9	151.9	31.2	1	1	21.922	23.272	13.582	pro	4	4
2	Non-Hispanic White	Some college or AA degree	Divorced	0.94	<1.3	1	2	600	180	74.6667	1	7.5	0.153061	0	50.2	3.40082	4.92683	1.40825	532.907	170.721	21694.1	1072	48.05	136.34	38.76	78.6	158.9	31.1	1	1	12.282	11.731	10.53	pro	4	4
2	Non-Hispanic White	College graduate or above	married	3.34	1.3-3.49	2	2	300	126	42.6667	1	8	0.163265	0	77.5	-2.5169	4.73	1.16	454.6	-195.06	27208.5	2046	77.85	277.84	77.04	64.1	160.4	24.9	2	0	25.845	28.343	14.855	anti	1	2
1	Non-Hispanic White	Some college or AA degree	married	3.12	1.3-3.49	2	1	360	148	75.3333	1	5.5	0.112245	0	107	0.25712	4.91	1.29	177.9	27.5119	54034.5	2210	87.3	304.33	77.79	67.2	170	23.3	1	0	15.551	21.087	34.997	pro	2	2
2	Non-Hispanic White	High school graduate/GED or equivalent	Divorced	1.97	1.3-3.49	2	1	300	166	74	2	8	0.163265	0	99.7	0.152643	4.73	1.99	540.2	15.2185	48826.1	2223	60.89	310.19	82.79	64.6	163	24.3	2	0	32.282	27.536	16.831	pro	2	2
2	Non-Hispanic White	Some college or AA degree	married	4.13	>3.5	1	1	480	105.333	58	1	3	0.0612245	0	115	1.82966	5.2	2.33	653.9	210.411	92041.2	1000	51.99	135.72	32.45	66.1	165.8	24	2	0	13.126	12.116	4.501	pro	3	2
2	Non-Hispanic White	College graduate or above	married	1.64	1.3-3.49	2	1	240	125.333	64.6667	1	6	0.122449	0	120	-0.103354	5.64	1.81	537.3	-12.4025	80423.5	2200	67.22	307.66	70.05	75.6	167.2	27	1	0	23.134	27.377	12.621	anti	1	3
1	Non-Hispanic Black	Some college or AA degree	Never married	2.14	1.3-3.49	2	1	540	150	88	1	10	0.204082	0	22.8	0.47682	4.01	1.01	377.9	10.8715	14427.1	1941	78.06	216.83	94.09	93.6	173.9	31	2	0	19.901	42.251	25.415	pro	2	4
2	Non-Hispanic White	Some college or AA degree	married	1.89	1.3-3.49	2	2	600	136	60	2	6.5	0.132653	0	96.3	0.625829	6.8	1.37	222.1	60.2674	116590	2062	42.47	297.7	86.59	78.2	161.1	30.1	1	0.5	26.798	29.796	22.494	pro	2	4
2	other	Some college or AA degree	married	3.18	1.3-3.49	2	1	120	115.333	81.3333	1	7	0.142857	0	33.8	0.008945	4.4	1.16	274.5	0.302341	25793.7	1125	56.38	135.9	40.94	71.8	161.2	27.6	1	0	13.056	16.303	8.373	pro	1	3
1	Non-Hispanic Black	9-11th grade	Widowed	0.7	<1.3	1	1	480	128.209	69.4651	2	8	0.163265	0	47.3	4.23297	3.62	0.72	563.1	200.22	7763.42	1106	37.88	153.43	40.23	83.3	174.8	27.3	1	0	11.16	16.47	9.119	pro	4	3
1	Mexican American	Some college or AA degree	married	2.19	1.3-3.49	1	1	420	108	56	1	4.5	0.0918367	0	76.8	0.752439	4.22	1.24	1094.5	57.7873	11132.6	1301	52.36	137.95	43.4	77.5	167	27.8	2	0	13.492	16.211	10.128	pro	2	3
2	Non-Hispanic White	Some college or AA degree	married	4.77	>3.5	1	2	480	120	74	1	9	0.183673	0	77.6	-3.9151	6.08	1.55	668.6	-303.812	52460.2	2662	109.73	353.98	99.54	89.3	154.3	37.5	1	0	32.046	36.3	23.361	anti	1	4
1	Non-Hispanic Black	Some college or AA degree	Divorced	3.83	>3.5	1	1	480	119.333	70	1	8	0.163265	0	36.8	2.57711	5.04	1.55	424.4	94.8378	10018.7	1518	52.07	209.17	54.24	99.6	179.2	31	1	0	19.91	20.666	6.657	pro	3	4
1	Non-Hispanic White	College graduate or above	married	5	>3.5	1	1	240	125.333	66	1	5	0.102041	0	47.2	0.808177	4.86	0.96	572	38.1459	35405.9	1670	126.45	143.14	68.19	114.2	177.2	36.4	2	0	24.983	22.233	15.714	pro	2	4
2	Non-Hispanic White	High school graduate/GED or equivalent	married	4.13	>3.5	2	2	480	142.876	70.7984	2	8.33	0.17	0	74.7	2.79185	5.04	1.29	848.7	208.551	56182.4	1527	55.88	174.6	70.46	89.8	152.2	38.8	2	0	26.138	22.893	15.905	pro	3	4
2	Non-Hispanic Black	High school graduate/GED or equivalent	married	4.64	>3.5	1	2	480	115.333	51.3333	2	9.16	0.186939	0	80.8	3.3302	4.71	1.58	611.1	269.08	8341.34	2257	67.3	256.92	107.34	75.3	158.5	30	1	0	28.978	41.617	27.312	pro	4	4
2	Non-Hispanic White	Some college or AA degree	Divorced	2.39	1.3-3.49	1	1	420	126.667	72	2	10.5	0.214286	1	111	3.45763	4.81	1.6	290	383.797	19508	2072	61.03	260.13	90.2	90.2	160.4	35.1	1	1	32.361	32.007	19.537	pro	4	4
1	Non-Hispanic Black	High school graduate/GED or equivalent	Divorced	1.74	1.3-3.49	2	2	900	138	66	2	12	0.244898	1	86.7	1.22746	3.18	1.16	819.2	106.421	28222.7	1041	49.63	146.19	31.14	64.4	172.1	21.7	2	0	8.267	11.457	8.845	pro	2	2
2	Non-Hispanic Black	9-11th grade	Widowed	0.97	<1.3	1	1	360	150.667	70	1	11.5	0.234694	1	56.2	2.81292	3.85	1.37	524	158.086	18886.7	1300	34	188.28	47.53	59.8	158.9	23.7	1	1	12.596	20.02	9.286	pro	3	2
1	Non-Hispanic White	College graduate or above	Never married	2.19	1.3-3.49	1	1	360	102.667	62	2	5	0.102041	0	69.3	-0.250058	5.22	2.38	253.9	-17.329	115932	2570	103.51	290.3	99.66	72.1	174.8	23.6	2	0	30.633	39.721	20.639	anti	1	2
2	Non-Hispanic White	Some college or AA degree	married	1.05	<1.3	2	2	480	152.981	67.6264	2	6.83	0.139388	0	65.5	4.36842	5.15	0.67	429.5	286.132	15244.8	636	33.65	86.87	18.39	56.5	151.2	24.7	1	0.5	7.818	5.825	2.464	pro	4	2
1	Non-Hispanic White	High school graduate/GED or equivalent	married	0.12	<1.3	1	1	720	135.333	68	1	18.82	0.384082	1	78.2	-1.86797	4.76	1.73	419.2	-146.075	21420.9	2147	87.43	286.01	78.76	114.1	165.9	41.5	1	0	18.851	29.071	24.891	anti	1	4
2	Non-Hispanic White	High school graduate/GED or equivalent	married	5	>3.5	1	1	300	120	82.6667	1	6.33	0.129184	0	116	-1.2029	5.25	2.02	562.4	-139.537	76118.7	3696	88.25	523.83	134.9	60	158.1	24	1	0	27.68	53.562	42.947	anti	1	2
1	other	College graduate or above	married	3.48	1.3-3.49	1	1	480	114.667	61.3333	2	6.83	0.139388	0	84.3	4.04263	3.62	0.98	616.2	340.793	17514.9	630	39.72	88.06	13.98	65.2	171.6	22.1	2	1	5.896	4.191	1.787	pro	4	2
2	Non-Hispanic White	College graduate or above	married	5	>3.5	1	1	360	124.667	67.3333	1	6	0.122449	0	81.2	0.831218	4.63	1.86	411.1	67.4949	30224.1	2652	83.53	289.73	93.85	70.7	161.5	27.1	2	0	31.118	31.715	21.581	pro	2	3
1	Non-Hispanic White	College graduate or above	Divorced	5	>3.5	1	1	480	120	66	1	5	0.102041	0	64.1	0.120514	3.41	1.16	514.4	7.72493	61060.7	1898	76.97	241.04	72.48	101.5	175.4	33	2	0	16.395	23.485	26.554	pro	1	4
1	other	College graduate or above	married	5	>3.5	2	1	600	122.667	35.3333	1	3.5	0.0714286	0	60.1	-2.5055	4.94	1.22	259.8	-150.58	9121.16	1651	51.38	206.8	57.97	75.7	171	25.9	2	0	16.58	17.747	18.537	anti	1	3
1	Non-Hispanic White	9-11th grade	married	5	>3.5	1	1	360	127.333	64.6667	2	5	0.102041	0	102	-1.48865	3.67	1.16	118.1	-151.842	56835.6	1966	66.44	252.05	84.3	98.1	178.4	30.8	1	0	25.118	27.321	25.209	anti	1	4
1	Other Hispanic	Some college or AA degree	Divorced	0.42	<1.3	2	1	300	150	76.6667	1	8.5	0.173469	0	52.9	-2.56049	3.85	1.24	535.1	-135.45	6055.82	1314	69.99	169.12	42.92	63.4	164.2	23.5	1	1	10.217	12.847	14.767	anti	1	2
2	Non-Hispanic White	College graduate or above	married	5	>3.5	1	1	180	122.667	74.6667	2	7.33	0.149592	0	76.2	1.70202	4.29	1.37	592.6	129.694	40210.9	1188	50.7	149.72	33.66	69.7	167.3	24.9	2	0	11.899	10.36	9.326	pro	3	2
2	Non-Hispanic White	College graduate or above	Divorced	4.28	>3.5	2	1	480	121.647	51.6264	1	10	0.204082	0	72.1	1.21346	6.36	1.89	463.5	87.4904	39061.1	2483	120.59	262.98	106.98	88.4	169.9	30.6	2	0	32.402	34.965	30.498	pro	2	4
1	Mexican American	9-11th grade	married	3.09	1.3-3.49	1	1	240	126	75.3333	2	8	0.163265	0	51.4	-0.230143	4.16	1.24	415.5	-11.8294	14152.7	3524	116.97	459.77	140.52	96.7	176.6	31	1	0	42.227	50.378	37.937	anti	1	4
2	other	Some college or AA degree	married	3.22	1.3-3.49	2	1	360	137.333	79.3333	1	6	0.122449	0	155	-1.68943	6.47	2.48	514.4	-261.861	23936.2	2740	97.74	215.2	164.94	50.5	154.4	21.2	1	0	36.555	70.337	47.617	anti	1	2
1	Non-Hispanic Black	College graduate or above	Living with partner	1.43	1.3-3.49	2	1	240	136	78.6667	1	16.64	0.339592	1	65.1	4.04864	5.92	1.55	230.3	263.567	10751.5	758	23.98	143.85	12.52	99.1	191.4	27.1	2	0	5.033	3.512	2.242	pro	4	3
2	Non-Hispanic White	College graduate or above	Divorced	4.51	>3.5	1	1	300	124	62.6667	1	12.32	0.251429	1	57.9	3.19607	5.66	1.81	183	185.053	50246.7	1310	28.86	108.1	57.79	83	157.3	33.5	2	0	16.462	21.026	16.06	pro	4	4
2	Non-Hispanic White	Less than 9th grade	married	1.38	1.3-3.49	2	2	360	134.667	71.3333	2	4	0.0816327	0	57.3	3.08167	5.53	1.11	544.6	176.58	84056.9	1478	44.43	175.88	68.53	74.6	160	29.1	1	0	26.319	19.581	16.627	pro	4	3
1	Non-Hispanic Black	High school graduate/GED or equivalent	married	1.77	1.3-3.49	2	1	420	110.667	71.3333	1	18.15	0.370408	1	25.1	1.24583	3.72	0.96	397	31.2703	12316.4	2734	87.44	348.71	113.45	129.1	164.7	47.6	1	0.5	34.998	46.276	23.633	pro	2	4
1	Mexican American	9-11th grade	married	1.28	<1.3	2	1	480	124	72	2	3.5	0.0714286	0	68.8	1.76896	5.64	0.96	613.3	121.705	9897.38	2664	88.35	375.17	91.79	83.8	180.8	25.6	1	0	36.381	31.327	13.475	pro	3	3
2	Non-Hispanic Black	Some college or AA degree	Separated	4.35	>3.5	2	2	480	143.333	66.6667	1	12.83	0.261837	1	22.2	3.06903	6.28	1.81	974.2	68.1326	16299.5	2128	53.3	241.66	106.54	80	164.4	29.6	1	0	34.221	42.948	19.117	pro	4	3
2	Other Hispanic	Less than 9th grade	Divorced	0.56	<1.3	2	2	480	112.667	72	2	13	0.265306	1	28.3	0.726731	4.09	1.66	433.2	20.5665	19921.8	2904	137.95	329.16	116.16	86	153.2	36.6	2	0	48.924	29.962	26.635	pro	2	4
1	Non-Hispanic White	Some college or AA degree	married	2.67	1.3-3.49	2	1	300	131.333	74	1	7.5	0.153061	0	85.9	3.22772	3.41	1.24	243.5	277.261	68249.5	1139	71.34	61.57	67.5	103.8	177.2	33.1	1	0.5	23.279	24.413	15.177	pro	4	4
2	Non-Hispanic White	College graduate or above	Living with partner	4.28	>3.5	1	1	360	98	54.6667	1	7.5	0.153061	0	96.6	-0.00259461	5.9	2.53	484.1	-0.250639	67617.9	2060	67.13	218.83	110	66.9	160.2	26.1	2	0	30.715	51.497	20.207	anti	1	3
2	Non-Hispanic White	9-11th grade	married	4.48	>3.5	2	2	180	126.667	61.3333	1	7.5	0.153061	0	93.4	1.58265	5.97	1.14	1365.3	147.819	58998.8	1801	77.32	235.3	62.32	81.4	155.9	33.5	1	0	20.152	21.832	13.85	pro	2	4
1	other	9-11th grade	married	2.46	1.3-3.49	1	1	180	140	80.6667	2	6.33	0.129184	0	70	0.965158	4.86	1.5	649.4	67.5611	13354.7	1637	103.2	205.83	40.49	71.2	162	27.1	1	0	12.405	16.794	8.438	pro	2	3
1	Non-Hispanic White	College graduate or above	Divorced	1.43	1.3-3.49	1	1	360	101.333	58.6667	2	5.65	0.115306	0	69.4	2.31245	6.13	1.94	426.6	160.484	74417.8	3985	45.24	545.85	196.93	90.6	187.3	25.8	2	0	61.821	70.333	44.378	pro	3	3
2	Non-Hispanic White	9-11th grade	married	0.95	<1.3	1	1	480	119.298	66.4522	1	4.5	0.0918367	0	111	-0.0567402	3.23	1.29	386.7	-6.29816	45585.5	2808	82.74	397.77	94.5	71.5	167.7	25.4	2	0	36.923	28.732	18.878	anti	1	3
2	Non-Hispanic White	High school graduate/GED or equivalent	Widowed	1.57	1.3-3.49	1	1	720	133.333	81.3333	2	13	0.265306	1	29.5	2.92274	4.37	1.14	246.5	86.221	49146	2032	33.72	195.96	127.8	159.9	160.3	62.2	2	0	22.117	44.198	53.214	pro	3	4
2	Non-Hispanic White	High school graduate/GED or equivalent	married	5	>3.5	2	1	720	112	57.3333	2	5.33	0.108776	0	68.8	2.89829	3.7	1.97	1136.5	199.402	44439.8	568	46.11	63.13	16.47	80	171.4	27.2	2	0	5.238	5.81	2.559	pro	3	3
2	Non-Hispanic White	College graduate or above	married	5	>3.5	2	1	600	122	68.6667	2	10.16	0.207347	0	100	1.30947	4.6	1.63	267.2	130.947	64717.1	1419	48.76	144.08	74.59	78.9	167.2	28.2	2	0	26.482	24.606	18.205	pro	2	3
1	Non-Hispanic White	College graduate or above	married	5	>3.5	1	1	480	133.333	71.3333	2	4.5	0.0918367	0	42.6	-0.0498884	3.8	1.32	296.7	-2.12524	83799.1	2153	124.44	160.97	98.89	76.2	163.3	28.6	2	0	37.435	31.657	19.742	anti	1	3
1	Non-Hispanic Black	College graduate or above	married	1.56	1.3-3.49	1	1	600	147.333	80.6667	2	6	0.122449	0	64.2	0.405295	4.99	1.22	492.2	26.02	60197.9	2990	57.88	474.36	104.58	126.5	180.6	38.8	1	0	35.968	36.205	24.336	pro	2	4
1	Non-Hispanic Black	High school graduate/GED or equivalent	married	5	>3.5	1	1	300	157.298	62.4522	1	6	0.122449	0	48.4	1.00015	5.35	2.84	255.3	48.4074	8201.34	1210	45.62	146.09	36.68	91.4	170.4	31.5	1	0	8.911	11.786	13.279	pro	2	4
1	Non-Hispanic White	Some college or AA degree	married	5	>3.5	2	2	240	168.667	78.6667	2	7.5	0.153061	0	91	3.19375	3.75	1.45	698.9	290.631	79958.2	2362	63.67	363.86	77.43	109.7	187.9	31.1	1	0	23.767	27.132	15.884	pro	4	4
1	Non-Hispanic White	Some college or AA degree	Divorced	3	1.3-3.49	1	1	240	148	70	2	5.83	0.11898	0	93.2	0.54735	5.04	1.6	281.9	51.013	99478.1	1953	79.85	155.92	85.5	120.6	183.8	35.7	1	0	19.321	25.578	35.409	pro	2	4
2	Non-Hispanic White	College graduate or above	married	5	>3.5	2	1	420	112	68	2	16.5	0.336735	1	93.3	2.68494	4.37	1.73	328.4	250.505	31684.7	1126	46.13	146.32	44.25	68.8	154.7	28.7	1	0	16.212	19.648	5.927	pro	3	3
2	Non-Hispanic White	College graduate or above	married	5	>3.5	2	1	180	116.667	57.3333	2	10.33	0.210816	1	95.1	-0.411879	5.28	1.63	788.2	-39.1697	157643	2083	75.05	255.32	87.64	65.6	166.9	23.6	2	0	25.4	31.339	24.174	anti	1	2
2	Non-Hispanic White	College graduate or above	Widowed	5	>3.5	2	1	480	146.667	78.6667	2	9	0.183673	0	143	-0.0694463	6.18	1.99	695.9	-9.93082	114076	1548	80.95	197.45	51.48	69.6	166	25.3	2	0	21.27	15.701	8.762	anti	1	3
1	Non-Hispanic White	High school graduate/GED or equivalent	married	2.23	1.3-3.49	1	1	360	147.333	57.3333	2	14	0.285714	1	77.5	0.172214	3.52	1.66	476	13.3466	53993.3	1782	32.73	193.44	101.66	93.1	173.7	30.9	2	0	37.902	26.299	30.204	pro	2	4
1	other	College graduate or above	Widowed	2.06	1.3-3.49	2	1	240	142.667	56.6667	2	14	0.285714	1	84.4	1.61415	3.21	0.96	3276.7	136.234	29803.2	1361	86.95	124.82	56.95	85.3	168.8	29.9	1	1	14.726	22.555	15.167	pro	2	3
2	Non-Hispanic White	College graduate or above	married	5	>3.5	1	1	600	116	57.3333	1	4	0.0816327	0	131	-0.32643	5.43	1.84	715.1	-42.7624	57666.6	2112	74.71	304.9	68.63	47.6	149.6	21.3	2	0	15.225	30.334	15.539	anti	1	2
2	Other Hispanic	Some college or AA degree	married	5	>3.5	2	1	480	108.667	70	1	5.33	0.108776	0	82.5	1.10721	5.77	1.91	208.9	91.3447	21042.2	2786	83.28	333.83	117.26	66.4	166.6	23.9	2	0	44.616	38.66	21.929	pro	2	2
2	Non-Hispanic White	High school graduate/GED or equivalent	married	2.32	1.3-3.49	2	1	600	131.822	67.5437	1	9.83	0.200612	0	58.6	1.5415	4.97	0.96	188.2	90.332	39143.2	2690	67.24	361.52	111.26	64.1	144.4	30.7	1	0	33.6	44.892	15.58	pro	2	4
2	Non-Hispanic White	High school graduate/GED or equivalent	married	5	>3.5	1	1	600	135.333	75.3333	2	19.16	0.39102	1	97.8	2.0855	4.71	1.4	348.3	203.962	63005.3	1818	40.7	294.06	57.19	78	152.5	33.5	1	1	19.311	16.527	17.205	pro	3	4
1	Non-Hispanic White	9-11th grade	Widowed	1.65	1.3-3.49	1	1	360	120.667	61.3333	1	8.49	0.173265	0	76.9	0.29888	4.78	2.02	423.6	22.9839	37408.3	2817	130.24	361.83	97.49	72.1	168.3	25.5	1	0	26.37	42.326	18.246	pro	2	3
1	Non-Hispanic Black	High school graduate/GED or equivalent	Never married	2.26	1.3-3.49	1	1	240	142.667	54	1	8.82	0.18	0	85.7	0.779551	5.02	0.93	774.9	66.8075	6766.57	3806	167.41	417.59	133.98	68.4	173.9	22.6	2	0.5	39.693	52.705	33.359	pro	2	2
2	Non-Hispanic White	High school graduate/GED or equivalent	married	0.77	<1.3	2	1	600	164.667	66	1	6	0.122449	0	146	2.33386	7.78	1.73	3504.8	340.744	20282.5	2108	47.09	169.99	132.3	74	160.1	28.9	1	0	40.684	42.604	38.004	pro	3	3
1	Non-Hispanic White	College graduate or above	married	4.45	>3.5	2	1	300	120	67.3333	1	6	0.122449	0	74.7	-1.04642	3.59	0.98	586.7	-78.1675	75581.3	1956	50.8	364.33	39.06	81.6	186.7	23.4	1	0	11.107	15.002	8.482	anti	1	2
2	Non-Hispanic White	College graduate or above	Divorced	2.19	1.3-3.49	1	1	600	120	72.6667	2	11.66	0.237959	1	27.4	0.55224	5.35	0.93	361.6	15.1314	99730	958	59.92	70.25	51.09	71.2	154.5	29.8	1	0	14.148	19.379	11.923	pro	2	3
1	Non-Hispanic White	College graduate or above	Widowed	1.93	1.3-3.49	2	1	480	124.667	60	1	8	0.163265	0	70.3	0.122697	3.98	1.76	432.5	8.62557	17505.7	2010	75.24	244.81	77.81	80.8	173	27	1	0	25.548	24.555	20.135	pro	1	3
1	Non-Hispanic Black	9-11th grade	married	2.1	1.3-3.49	1	1	480	136	79.3333	2	6.33	0.129184	0	41.8	2.81619	4.4	2.09	362.4	117.717	11508	2172	73.78	289.01	60.97	58.4	177.7	18.5	2	0	19.209	23.132	12.482	pro	3	2
2	Non-Hispanic White	Some college or AA degree	married	1.02	<1.3	2	2	180	108.667	52	1	8.66	0.176735	0	82.7	1.26619	6.34	1.42	574.9	104.714	31367.7	1418	52.62	177.15	60.62	59.5	161.4	22.8	2	0	21.182	25.434	8.844	pro	2	2
2	Other Hispanic	9-11th grade	married	1.13	<1.3	2	2	240	113.333	70.6667	2	9	0.183673	0	47.3	4.49831	4.71	1.24	274.5	212.77	30161.2	884	18.25	133.24	32.47	62.5	159.7	24.5	2	0	11.03	9.791	8.151	pro	4	2
2	Non-Hispanic White	9-11th grade	Widowed	0.62	<1.3	1	2	420	158.314	40.2931	1	8	0.163265	0	76.8	3.18945	3.96	1.97	730.6	244.95	52062.9	954	60.99	123.16	24.68	70	154.8	29.2	1	1	6.849	8.193	6.198	pro	4	3
1	Non-Hispanic Black	College graduate or above	married	5	>3.5	1	1	300	125.333	74.6667	1	9	0.183673	0	47.7	-1.50389	4.47	1.42	279	-71.7355	18880.1	2536	122.19	255.33	119.08	81.9	185.6	23.8	1	0	32.099	52.812	18.418	anti	1	2
1	Non-Hispanic Black	Some college or AA degree	Separated	3.86	>3.5	1	1	540	122	68	1	5.5	0.112245	0	94.3	0.625875	4.97	2.04	752.8	59.02	5917.85	1201	57.2	153.21	44.07	63.5	165.2	23.3	1	0	12.763	14.975	12.254	pro	2	2
2	Non-Hispanic White	College graduate or above	married	3.18	1.3-3.49	2	2	240	126.667	61.3333	2	12.66	0.258367	1	64.9	2.57256	4.84	1.42	366.8	166.959	59150.2	1892	81.7	196.81	87.53	93.6	155.8	38.6	2	0	20.293	37.296	22.388	pro	3	4
1	Non-Hispanic White	College graduate or above	married	4.67	>3.5	1	1	480	126	82	1	5.33	0.108776	0	115	-0.0178927	6.08	1.6	352	-2.05766	80315.8	2775	100.67	343.2	100.4	75.4	182.2	22.7	2	0	31.317	37.381	22.415	anti	1	2
2	Other Hispanic	High school graduate/GED or equivalent	Widowed	3.63	>3.5	2	2	120	145.333	90.6667	2	4	0.0816327	0	92.6	3.01751	5.64	1.84	133.6	279.422	11952.7	1113	50.66	140.19	39.81	71.3	154.2	30	2	0	14.829	13.32	7.773	pro	4	4
2	Mexican American	High school graduate/GED or equivalent	married	3.06	1.3-3.49	2	1	360	138.524	76.4248	1	5.5	0.112245	0	58.9	2.7088	4.76	1.42	617.7	159.548	24425.3	1790	63.35	187.08	92.53	69	159.2	27.2	1	1	22.287	38.732	25.711	pro	3	3
2	Non-Hispanic White	Some college or AA degree	married	1.08	<1.3	2	2	360	136	84	2	11.83	0.241429	1	112	0.323012	5.9	1.01	266.4	36.1774	25787.2	742	22.1	99.85	30.94	76.7	165.2	28.1	1	1	4.986	9.208	14.42	pro	2	3
2	Non-Hispanic White	Some college or AA degree	married	2.82	1.3-3.49	1	1	300	108	58	1	12.5	0.255102	1	69.8	3.47605	4.16	1.76	292.2	242.628	57034.4	1083	37.65	108.67	56.14	78.9	159.2	31.1	1	1	15.935	15.819	18.524	pro	4	4
1	Non-Hispanic White	College graduate or above	married	5	>3.5	2	1	480	122	80.6667	2	6.16	0.125714	0	109	3.632	4.84	1.76	515.9	395.888	410778	1800	79.32	153.24	96.53	84.9	176.4	27.3	2	0	37.026	32.989	16.658	pro	4	3
2	Mexican American	Some college or AA degree	married	2.05	1.3-3.49	2	2	480	103.333	62	1	9	0.183673	0	37.3	3.67598	4.16	1.86	391.9	137.114	36214.4	877	42.12	138.48	19.08	68.6	160.2	26.7	1	0	5.336	5.126	6.433	pro	4	3
2	Non-Hispanic White	High school graduate/GED or equivalent	Widowed	3.48	1.3-3.49	1	1	180	127.965	69.7856	1	8	0.163265	0	103	3.09733	5.66	1.73	554.2	319.025	155313	2177	98.41	302.56	69.69	49.9	156.7	20.3	2	0	27.711	26.711	8.137	pro	4	2
1	other	Some college or AA degree	married	5	>3.5	2	1	360	112	64	2	8.5	0.173469	0	62.6	0.602661	3.65	1.06	223.6	37.7266	26760.3	1859	61.42	268.28	65.11	75.6	168.5	26.6	1	0	18.175	25.346	16.855	pro	2	3
2	Non-Hispanic White	High school graduate/GED or equivalent	Widowed	1.83	1.3-3.49	1	2	360	152	66.6667	2	6	0.122449	0	35.3	0.713566	5.59	1.45	474.5	25.1889	30345	2608	112.62	323.06	98.43	78.1	157.6	31.4	1	0	25.807	34.103	31.838	pro	2	4
1	Non-Hispanic White	Less than 9th grade	married	1.06	<1.3	1	2	480	120	66	2	9.5	0.193878	0	92.9	-0.694404	4.16	1.11	301.1	-64.5102	8801.81	3074	130.28	373.12	121.62	91.4	165.9	33.2	1	0.5	39.347	32.708	38.773	anti	1	4
2	Mexican American	College graduate or above	Widowed	2.18	1.3-3.49	1	1	480	116.876	70.7984	2	5.5	0.112245	0	32.3	4.04413	5.4	1.5	292.2	130.625	16163.2	720	20.48	107.31	26	60.8	150.5	26.8	2	0	7.773	8.925	6.863	pro	4	3
2	Mexican American	Some college or AA degree	married	3.74	>3.5	1	1	600	122.876	73.4651	1	6	0.122449	0	95.8	1.44416	6.23	1.32	354.2	138.351	13116.6	2558	75.83	363.5	91.78	65.8	160	25.7	1	0	37.318	30.318	15.02	pro	2	3
1	Non-Hispanic Black	High school graduate/GED or equivalent	Never married	1.03	<1.3	1	1	120	146.632	61.7856	2	4	0.0816327	0	58.8	1.23061	6.44	1.66	1003.7	72.3597	18328.1	1026	64.43	145.96	22.79	70.6	178.3	22.2	1	0	6.185	8.76	6.234	pro	2	2
2	Non-Hispanic White	High school graduate/GED or equivalent	Widowed	1.83	1.3-3.49	2	2	720	133.333	74.6667	1	10.5	0.214286	1	58.8	3.91313	4.27	1.06	118.1	230.092	105375	1425	34.3	212.11	51.82	71.7	153.1	30.6	1	0	20.432	14.789	9.311	pro	4	4
1	Other Hispanic	College graduate or above	married	5	>3.5	1	1	840	124.209	68.1318	2	5.5	0.112245	0	59	0.847559	3.75	1.27	217	50.006	13442.4	2705	102.85	261.8	71.53	104.5	194.8	27.5	2	0	21.092	26.961	17.987	pro	2	3
2	Non-Hispanic White	High school graduate/GED or equivalent	married	1.46	1.3-3.49	1	1	480	142.667	71.3333	2	14.33	0.292449	1	117	1.9911	4.91	1.71	608.9	232.959	23151.9	1467	64.95	164.87	60.21	85.4	144.2	41.1	1	0	17.513	20.83	14.605	pro	3	4
2	Non-Hispanic Black	College graduate or above	Divorced	5	>3.5	2	2	360	126	62	1	7	0.142857	0	17.8	3.66869	4.84	1.29	677.5	65.3026	53676.2	1296	70.47	128.32	56.28	86.2	151.4	37.6	1	0	17.508	21.024	7.773	pro	4	4
2	Non-Hispanic Black	College graduate or above	married	2.67	1.3-3.49	1	1	360	131.508	63.2507	1	5	0.102041	0	43.6	-3.16436	4.47	1.86	176.4	-137.966	38041	3641	144.18	469.67	110.97	63.4	154.5	26.6	1	0	24.713	47.367	30.238	anti	1	3
2	Non-Hispanic Black	Less than 9th grade	Widowed	1.59	1.3-3.49	2	2	120	166	54.6667	2	8.99	0.183469	0	62.4	1.11367	3.65	1.76	944.6	69.493	45877.8	2363	98.35	277.01	97.21	62	152.8	26.6	2	1	31.35	26.148	25.674	pro	2	3
2	Non-Hispanic White	Some college or AA degree	married	5	>3.5	2	2	660	128	70.6667	2	7	0.142857	0	83.4	1.4997	4.16	1.27	429.5	125.075	53098.9	1925	56.53	271.4	69.61	78.8	153.7	33.4	2	0	30.668	23.584	8.69	pro	2	4
2	Other Hispanic	High school graduate/GED or equivalent	Widowed	5	>3.5	2	1	300	138	78	1	5.5	0.112245	0	46.2	2.40922	5.4	1.27	289.3	111.306	10202.2	1314	57.17	185.96	43.25	66.3	149	29.9	1	0	20.569	11.705	6.827	pro	3	3
2	Non-Hispanic White	College graduate or above	married	5	>3.5	2	1	540	114.667	81.3333	1	3.5	0.0714286	0	130	0.0527695	4.01	1.45	586.7	6.86003	93079	2791	105.78	364.76	79.58	65.3	176.6	20.9	2	0	31.149	25.102	17.103	pro	1	2
1	Non-Hispanic White	Some college or AA degree	Widowed	3.92	>3.5	2	1	420	135.333	56	1	6	0.122449	0	72.5	-2.21267	4.58	1.11	321	-160.418	56835.6	2893	121.63	233.34	172.09	74.5	164.4	27.6	1	0.5	56.274	65.181	34.639	anti	1	3
2	Non-Hispanic White	Some college or AA degree	married	3.54	>3.5	2	1	300	123.333	73.3333	1	7.66	0.156327	0	111	3.10393	5.33	1.47	402.9	344.536	134865	1326	50.5	142.63	33.92	78.9	158.3	31.5	1	0	9.993	9.756	10.639	pro	4	4
2	other	College graduate or above	Widowed	1.31	1.3-3.49	2	2	180	129.333	78	1	8.5	0.173469	0	138	2.79387	6.05	1.97	505.5	385.554	32959.9	882	59.6	107.93	23.2	66.5	157.4	26.8	2	0	3.991	8.572	8.23	pro	3	3
2	Non-Hispanic White	Some college or AA degree	married	1.06	<1.3	1	1	240	148.667	67.3333	2	5.83	0.11898	0	79.2	2.72923	4.68	1.68	344.6	216.155	14539.6	1692	67.79	160.13	65.51	66.7	156.2	27.3	1	0	24.434	20.875	15.805	pro	3	3
2	Non-Hispanic White	High school graduate/GED or equivalent	Divorced	1.39	1.3-3.49	1	1	840	129.333	63.3333	2	12	0.244898	1	87.3	2.70692	4.16	1.91	528.4	236.314	111238	1410	53.08	179.49	55.1	40.2	136.3	21.6	1	0	21.471	18.726	10.074	pro	3	2
2	Non-Hispanic Black	High school graduate/GED or equivalent	married	2.77	1.3-3.49	2	2	480	125.333	62.6667	1	15.5	0.316327	1	21.1	3.8134	5.56	1.66	338	80.4628	30746.5	1485	32.73	199.25	64.03	76.4	152.5	32.9	1	0	18.321	29.634	14.51	pro	4	4
1	Non-Hispanic White	College graduate or above	married	5	>3.5	2	1	780	140	58	2	9.83	0.200612	0	93.5	1.7742	2.79	0.57	141	165.887	65533.2	2047	80.64	272.69	66.49	82.2	168.5	29	2	1	19.825	25.817	10.007	pro	3	3
2	Non-Hispanic Black	Less than 9th grade	Widowed	0.77	<1.3	2	2	60	144	72	1	12	0.244898	1	76.9	-0.629007	6.03	1.4	1003.7	-48.3706	14447	1238	57.69	178.28	36.77	97.2	158.1	38.9	1	1	5.474	17.509	11.324	anti	1	4
2	Non-Hispanic White	High school graduate/GED or equivalent	Widowed	2.23	1.3-3.49	1	1	300	152.667	78.6667	1	6	0.122449	0	28.5	2.04306	6.36	1.32	248	58.2273	104609	1278	50.44	83.31	61.7	67.4	167.7	24	1	0	14.359	26.748	16.786	pro	3	2
1	Non-Hispanic White	College graduate or above	married	5	>3.5	1	1	480	134.667	56.6667	2	12.99	0.265102	1	74.5	0.787065	4.55	1.14	437.6	58.6364	192962	2078	90.59	171.43	61.58	95.5	168.3	33.7	1	0.5	17.041	20.707	18.632	pro	2	4
2	other	High school graduate/GED or equivalent	Never married	2.6	1.3-3.49	2	1	240	120	76.6667	1	18.66	0.380816	1	127	-1.95304	4.45	2.56	870.8	-248.037	50869.1	1871	56.44	301.88	57.89	75.9	172.8	25.4	1	0.5	13.846	22.338	16.258	anti	1	3
2	Non-Hispanic White	College graduate or above	married	5	>3.5	2	1	360	132.667	71.3333	2	12	0.244898	1	92.5	-0.822468	5.46	1.24	893	-76.0783	293898	2479	122.56	290.23	95.68	79.4	153.5	33.7	2	0	27.851	31.806	25.515	anti	1	4
1	Non-Hispanic White	Some college or AA degree	married	3.81	>3.5	1	1	480	126.667	79.3333	2	6.5	0.132653	0	52	-1.10642	7.19	1.03	323.2	-57.534	107922	3418	96.66	426.44	154.09	112.6	180.2	34.7	1	0	32.997	54.966	56.219	anti	1	4
2	Non-Hispanic White	9-11th grade	Widowed	0.77	<1.3	1	2	300	136	53.3333	2	15.5	0.316327	1	118	2.70451	4.63	1.47	307.7	319.133	25863.1	1833	60.5	218.87	82.78	45.3	154.9	18.9	1	1	28.428	32.699	13.258	pro	3	2
2	Non-Hispanic White	College graduate or above	Never married	0.66	<1.3	1	1	600	128.667	72.6667	2	8.5	0.173469	0	85.1	-0.368793	3.59	1.53	966.8	-31.3843	65792.3	1793	65.25	201.2	81.34	86.5	169.9	30	1	0	17.321	32.56	25.29	anti	1	4
1	Non-Hispanic White	College graduate or above	Never married	5	>3.5	2	1	600	124	58	1	3.83	0.0781633	0	59.8	0.527943	5.46	1.73	355.7	31.571	73427.6	2781	147.74	307.36	106.86	77.9	169.4	27.1	2	0	35.768	42.543	19.529	pro	2	3
1	Non-Hispanic White	Some college or AA degree	married	3.18	1.3-3.49	2	2	480	124.667	73.3333	1	13.5	0.27551	1	72.5	3.42285	3.13	1.22	225.8	248.157	28934.1	1646	74.32	163.29	79.67	104.2	182.9	31.1	1	1	29.572	29.572	15.519	pro	4	4
2	other	Some college or AA degree	married	0.84	<1.3	1	1	480	138	82.6667	1	6.98	0.142449	0	65.1	1.91645	4.99	1.14	537.3	124.761	31446.6	1085	45.89	124.83	35.97	67.9	154.4	28.5	1	0	10.314	14.03	8.5	pro	3	3
1	Non-Hispanic White	9-11th grade	married	5	>3.5	2	1	480	119.333	48.6667	2	4.5	0.0918367	0	194	1.31083	4.84	1.06	380.8	254.302	39213	3009	128.61	323.71	135.12	78.3	175.2	25.5	2	0	57.025	44.537	17.377	pro	2	3
2	Non-Hispanic White	9-11th grade	Divorced	3.13	1.3-3.49	1	2	360	135.333	32	2	11.82	0.241224	1	28.5	1.96257	3.54	1.91	614	55.9333	53927.7	2224	102.98	169.58	127.37	56	159.2	22.1	1	0	41.847	39.045	30.764	pro	3	2
2	Non-Hispanic White	Some college or AA degree	married	2.42	1.3-3.49	2	1	180	124	74.6667	1	7	0.142857	0	76	2.37857	6.85	2.09	222.9	180.771	85998.1	1370	53.53	158.94	47.22	53.3	148.6	24.1	2	0	18.024	15.113	8.778	pro	3	2
1	Non-Hispanic White	College graduate or above	married	5	>3.5	1	1	600	126.667	76	1	7.5	0.153061	0	87.3	0.172379	4.11	1.32	454.6	15.0487	36006.9	1844	100.76	221.66	65.48	80.2	170.2	27.7	1	0	19.259	27.742	14.224	pro	2	3
1	other	Some college or AA degree	married	3.22	1.3-3.49	2	1	360	118	66.6667	1	5.5	0.112245	0	63.3	-3.35421	4.32	1.42	629.5	-212.322	23178.6	3849	87.55	435.29	166.35	66.1	165.6	24.1	1	0	41.781	53.639	57.429	anti	1	2
1	Other Hispanic	9-11th grade	married	1.89	1.3-3.49	1	1	480	157.333	66	1	13	0.265306	1	55.5	-1.70898	3.36	0.91	389.7	-94.8484	5020.14	1664	124.36	181.86	47.65	65.2	163.4	24.4	1	1	13.512	17.625	13.021	anti	1	2
2	other	Some college or AA degree	married	3.81	>3.5	1	1	360	150.667	63.3333	2	5.5	0.112245	0	107	3.26068	4.06	1.78	915.1	348.892	81759	1254	62.21	152.5	37.02	62.5	167.5	22.3	1	0	7.984	15.344	9.845	pro	4	2
2	Non-Hispanic White	Some college or AA degree	Divorced	2.23	1.3-3.49	2	1	480	154	80.6667	2	6.33	0.129184	0	73.8	1.37813	4.73	1.42	937.3	101.706	48279.5	2160	52.16	272.03	70.85	64.2	153.3	27.3	2	0	22.333	27	15.225	pro	2	3
1	Other Hispanic	High school graduate/GED or equivalent	Separated	1.1	<1.3	1	1	600	150.667	74	2	11.66	0.237959	1	58.2	1.42657	5.07	0.8	205.9	83.0262	16449.5	1854	87.54	256.05	54.53	77.7	169.9	26.9	1	0	16.467	20.395	11.881	pro	2	3
1	Non-Hispanic White	College graduate or above	married	4.13	>3.5	1	1	600	121.333	58	1	17.16	0.350204	1	50.5	3.29806	3.62	1.53	304.1	166.552	21673.1	1386	61.19	166.85	53.89	104.5	179.8	32.3	1	0	22.903	17.709	9.194	pro	4	4
1	Non-Hispanic Black	College graduate or above	Divorced	1.29	<1.3	1	1	600	122.667	82	2	15.33	0.312857	1	46	3.29929	6.65	1.71	160.1	151.767	35002	1985	82.81	230.81	82.66	72.3	172.9	24.2	1	0	30.431	30.928	13.666	pro	4	2
2	Non-Hispanic White	Some college or AA degree	Widowed	1.54	1.3-3.49	2	1	480	147.333	72	1	18.16	0.370612	1	59.5	-1.14154	4.91	1.19	505.5	-67.9219	38442.5	2455	88.47	373.63	69.69	71.9	161	27.7	1	1	20.912	29.935	14.37	anti	1	3
2	Other Hispanic	High school graduate/GED or equivalent	married	3.09	1.3-3.49	2	2	300	132	64	2	5	0.102041	0	46.8	4.59023	4.22	0.78	158.7	214.823	35716	823	11.76	138.56	27.6	90.7	154.6	37.9	1	0	8.504	9.391	6.91	pro	4	4
2	Non-Hispanic White	Some college or AA degree	married	1.19	<1.3	2	1	360	156	72.6667	2	5.99	0.122245	0	23.7	3.41598	3.23	1.29	554.2	80.9588	98225.5	1551	63.42	168.18	70.59	54.9	153.8	23.2	1	0	25.11	24.026	14.085	pro	4	2
1	Non-Hispanic White	Some college or AA degree	Living with partner	5	>3.5	2	1	480	143.647	83.6264	1	5	0.102041	0	122	-2.98508	4.86	1.78	1712.2	-364.179	76842	1971	68.98	214.47	82.15	73.3	172	24.8	1	0	32.212	27.003	15.715	anti	1	2
2	Non-Hispanic White	College graduate or above	Widowed	3.26	1.3-3.49	1	1	480	124.667	60	1	23.83	0.486327	1	86.8	1.04891	4.78	1.06	1018.4	91.045	48646.4	1622	61.73	169.71	80.78	82.2	152.8	35.2	2	1	21.577	31.071	22.323	pro	2	4
2	Non-Hispanic White	College graduate or above	Widowed	1.91	1.3-3.49	1	1	240	164.667	89.3333	1	13	0.265306	1	149	-3.13037	5.95	2.17	1021.4	-466.425	41904.8	2468	91.36	360.27	79.78	42.8	157.7	17.2	1	0	15.839	25.564	33.557	anti	1	1
1	Other Hispanic	Some college or AA degree	married	3.81	>3.5	1	1	600	126	59.3333	2	3.5	0.0714286	0	53.1	2.70537	4.45	1.27	125.5	143.655	27595.5	2661	80.44	288.43	133.73	64	156.7	26.1	1	0	42.766	50.747	30.188	pro	3	3
1	Non-Hispanic White	College graduate or above	married	5	>3.5	2	1	300	161.333	86.6667	1	6	0.122449	0	91.2	2.35753	4.01	0.96	267.2	215.007	86859.1	1611	45.31	225.77	61.18	117	193.1	31.4	1	0	12.946	20.821	24.213	pro	3	4
1	Non-Hispanic White	9-11th grade	Widowed	1.89	1.3-3.49	1	1	360	159.333	55.3333	2	10	0.204082	0	120	-3.05663	4.24	1.68	544.6	-366.795	19371.4	2742	70.79	298.78	89.55	75.1	171.9	25.4	1	0	21.156	42.988	17.879	anti	1	3
2	Non-Hispanic White	College graduate or above	Widowed	5	>3.5	2	2	240	106	69.3333	1	13.16	0.268571	1	139	2.4529	4.63	1.47	529.9	340.952	116846	442	32.27	60.2	10.26	84.3	164.3	31.2	1	1	1.882	2.961	3.131	pro	3	4
2	Non-Hispanic White	9-11th grade	Widowed	1.68	1.3-3.49	2	2	720	131.333	46	2	7	0.142857	0	24.7	3.0538	4.45	1.84	218.4	75.429	35092.5	1473	43.31	187.75	61.62	54.2	152.3	23.4	1	0.5	19.437	26.44	8.92	pro	4	2
1	Non-Hispanic White	College graduate or above	married	5	>3.5	2	1	180	128	75.3333	1	8.5	0.173469	0	85	1.18876	3.9	1.73	223.6	101.044	91849	2591	47.99	328.76	78.95	83.1	169.8	28.8	1	0	24.863	29.845	16.698	pro	2	3
1	Non-Hispanic Black	High school graduate/GED or equivalent	Living with partner	1.85	1.3-3.49	1	1	420	115.333	72	1	7.66	0.156327	0	25.3	-1.99505	3.54	1.6	247.2	-50.4748	20356	6305	254.87	500.42	248.46	63.6	167.5	22.7	1	0	78.617	82.679	62.47	anti	1	2
1	Non-Hispanic White	High school graduate/GED or equivalent	married	1.92	1.3-3.49	1	1	360	138	28.6667	2	10.33	0.210816	1	92.9	-1.17871	4.34	1.68	675.3	-109.502	58891.2	2119	103.03	283.43	51.06	75.3	172.6	25.3	2	0	15.708	14.749	13.753	anti	1	3
1	Non-Hispanic White	College graduate or above	married	5	>3.5	1	1	180	133.333	76	1	6	0.122449	0	140	0.175899	5.02	1.19	230.3	24.6259	91316.8	3008	109.99	341.46	136.1	84.6	185.7	24.5	1	0	48.138	51.799	25.955	pro	2	2
1	Non-Hispanic Black	High school graduate/GED or equivalent	married	3.35	1.3-3.49	2	1	480	161.333	98	2	8.83	0.180204	0	20.1	2.82863	6.36	1.06	217	56.8554	9567.5	1506	42.03	187.75	59.08	98	172.2	33	1	1	18.179	22.238	14.64	pro	3	4
2	Non-Hispanic White	College graduate or above	Widowed	3	1.3-3.49	2	2	600	154.667	41.3333	2	11.33	0.231224	1	107	4.00292	4.42	1.53	1269.4	428.313	31617.6	1182	31.58	141.37	57.12	72	155.1	29.9	1	0	24.006	18.58	10.095	pro	4	3
1	Non-Hispanic White	College graduate or above	Widowed	2.18	1.3-3.49	2	2	600	103.333	52	1	7.5	0.153061	0	71.3	-1.86474	3.03	1.22	234.7	-132.956	22678.1	2560	84.28	398.9	73.76	93.1	179.2	29	2	0	28.871	21.346	17.149	anti	1	3
2	Non-Hispanic Black	High school graduate/GED or equivalent	married	1.79	1.3-3.49	1	2	360	126.876	76.7984	2	9.66	0.197143	0	76.3	3.80274	5.12	1.91	623.6	290.149	13730.2	1378	45.19	178.14	55.17	58.7	159	23.2	2	1	18.083	25.018	8.101	pro	4	2
2	Other Hispanic	Some college or AA degree	married	3.87	>3.5	2	2	300	128	61.3333	1	8.5	0.173469	0	77.7	2.00149	4.14	1.06	503.3	155.516	27254.2	1877	91.96	185.52	86.05	77.1	153	32.9	2	0	34.83	27.256	13.513	pro	3	4
2	Non-Hispanic White	Some college or AA degree	married	3.09	1.3-3.49	1	1	660	116	58	2	15	0.306122	1	86.8	3.16999	5.38	1.03	1552.8	275.155	61383.7	1201	49.09	154.16	44.4	79.7	164.3	29.5	1	1	16.251	15.452	9.353	pro	4	3
2	Non-Hispanic Black	Some college or AA degree	married	5	>3.5	1	2	540	163.333	80	1	16.47	0.336122	1	48.6	4.57385	3.83	0.78	577.9	222.289	15567.2	661	19.05	113.23	16.99	73.1	171.3	24.9	1	0	6.485	6.165	2.277	pro	4	2
1	Non-Hispanic White	9-11th grade	Divorced	0.93	<1.3	1	1	660	108.209	58.7984	2	14.83	0.302653	1	62.2	2.06775	3.83	0.96	412.5	128.614	237022	1765	74.93	204.15	74.42	111	181.4	33.7	1	1	26.951	26.263	16.211	pro	3	4
2	Non-Hispanic White	High school graduate/GED or equivalent	married	3.18	1.3-3.49	2	1	480	150	71.3333	1	6.5	0.132653	0	183	2.21801	5.66	1.86	251.7	405.895	41562.3	918	70.37	59.53	45.68	63.4	153.5	26.9	1	0	15.271	19.736	6.398	pro	3	3
1	Non-Hispanic White	High school graduate/GED or equivalent	Widowed	2.57	1.3-3.49	1	2	480	130.667	68	2	8.66	0.176735	0	128	-0.683675	3.96	1.22	497.4	-87.5104	68907.3	2081	66.1	285.05	83.33	75.9	166.8	27.3	1	0	28.881	31.185	14.947	anti	1	3
2	Non-Hispanic White	Some college or AA degree	married	1.46	1.3-3.49	2	2	360	135.333	64	2	16.5	0.336735	1	76.3	2.03125	5.92	1.11	419.2	154.984	55050.2	1973	60.07	276.01	75.05	63.2	159.7	24.8	1	0	23.743	28.525	16.73	pro	3	2
2	Non-Hispanic White	9-11th grade	married	1.01	<1.3	1	1	540	128	74	2	6.5	0.132653	0	21.8	4.30986	6.62	1.91	270.1	93.955	28989.9	1024	38.76	160.71	25.57	60.8	148.6	27.5	2	0	7.814	9.834	4.964	pro	4	3
2	Non-Hispanic Black	9-11th grade	Widowed	1.91	1.3-3.49	1	1	480	137.543	55.4651	2	9.33	0.190408	0	19.2	3.85305	3.23	1.16	154.2	73.9785	18183.3	1437	42.52	209.51	51.41	104.5	156.2	42.8	2	0	10.535	20.846	14.833	pro	4	4
2	Non-Hispanic Black	9-11th grade	Divorced	0.7	<1.3	2	2	600	175.333	20.6667	2	20.49	0.418163	1	26.7	2.46899	5.95	1.55	745.4	65.922	12806.7	1438	30.47	237.71	44.86	71.9	163.4	26.9	1	0	12.266	17.852	11.179	pro	3	3
2	Non-Hispanic White	Some college or AA degree	married	5	>3.5	1	1	480	132	80	2	13.33	0.272041	1	63.2	2.84704	6.57	1.16	831.7	179.933	87536.4	1528	66.6	202.59	51.83	112.9	183.8	33.4	1	0	20.526	16.057	10.99	pro	3	4
1	Non-Hispanic White	Some college or AA degree	married	5	>3.5	2	1	480	131.822	67.5437	2	2	0.0408163	0	38.5	1.78952	6.98	1.16	277.5	68.8966	88950.4	2355	70.61	292.46	101.71	89.7	189.6	25	2	0	30.76	30.171	32.654	pro	3	3
1	Non-Hispanic White	College graduate or above	married	5	>3.5	2	1	480	118	66.6667	1	16.5	0.336735	1	82.6	-2.09211	4.94	1.47	255.3	-172.808	32503.9	3824	117.65	413.49	195.93	85.6	179	26.7	1	0	64.612	67.455	46.792	anti	1	3
2	Non-Hispanic White	High school graduate/GED or equivalent	married	3.22	1.3-3.49	2	2	180	117.333	69.3333	2	3.83	0.0781633	0	64	2.84085	4.89	1.09	728.4	181.815	153282	2321	73.28	231.3	127.45	79.8	165.9	29	2	0	29.795	39.385	43.107	pro	3	3
2	Non-Hispanic White	Some college or AA degree	married	5	>3.5	1	1	240	120	60.6667	1	7.5	0.153061	0	37.7	1.09529	5.12	1.71	481.9	41.2925	426695	1865	54.51	147.7	96.92	75.7	160.8	29.3	1	0	22.133	27.44	41.441	pro	2	3
1	Non-Hispanic White	College graduate or above	Divorced	2.79	1.3-3.49	1	1	480	162.667	80	1	11.49	0.23449	1	64.6	3.74503	3.59	1.11	262	241.929	14362.2	1527	67.61	189.02	53.99	80.1	171.1	27.4	2	0	23.518	15.539	8.245	pro	4	3
2	Non-Hispanic White	College graduate or above	married	5	>3.5	2	1	480	103.333	71.3333	1	6.5	0.132653	0	96.6	0.761237	5.77	2.51	561.6	73.5355	256581	2239	64.45	226.96	95.74	56.5	167.2	20.2	1	0	36.984	34.312	17.224	pro	2	2
2	Non-Hispanic Black	9-11th grade	married	2.54	1.3-3.49	1	2	240	121.333	66.6667	2	11.5	0.234694	1	26.3	3.9989	4.97	1.29	228	105.171	17776	1154	43.78	147.32	43.66	73.6	162.1	28	1	1	15.64	15.957	8.612	pro	4	3
1	Non-Hispanic White	College graduate or above	married	2.58	1.3-3.49	1	1	720	120.667	68	2	7	0.142857	0	81.3	0.489528	2.77	0.8	501.1	39.7986	61814.8	1311	49.28	132.58	37.06	85.1	175.8	27.5	2	0	11.652	11.564	8.937	pro	2	3
2	Non-Hispanic White	High school graduate/GED or equivalent	married	5	>3.5	2	2	480	136	78.6667	2	4.5	0.0918367	0	97	0.502394	5.22	1.34	374.2	48.7322	82587.7	1771	75.52	217.92	68.39	70.2	153.5	29.8	1	0	26.828	23.82	12.217	pro	2	3
2	Non-Hispanic White	High school graduate/GED or equivalent	Widowed	1.74	1.3-3.49	2	1	480	117.333	58	2	9.33	0.190408	0	85.1	3.82673	3.72	1.66	915.1	325.655	28684.2	1416	56.85	167.51	58.73	51.8	148.2	23.6	2	0	23.256	19.615	10.374	pro	4	2
2	Non-Hispanic White	College graduate or above	married	5	>3.5	2	1	600	137.333	78.6667	1	10.5	0.214286	1	137	-0.053568	4.45	1.89	498.2	-7.33882	121728	1639	60.08	198.92	40.32	91.8	164.6	33.9	1	0	14.947	11.423	10.871	anti	1	4
2	Other Hispanic	High school graduate/GED or equivalent	married	2.05	1.3-3.49	1	1	240	140	58	2	23.3	0.47551	1	12.4	0.127139	3.67	1.53	5719.5	1.57652	53014.6	1455	85.51	221.72	30.85	60.9	149.2	27.4	1	0	8.119	10.144	8.55	pro	2	3
2	Non-Hispanic Black	High school graduate/GED or equivalent	married	3.18	1.3-3.49	1	1	600	134	44.6667	2	10.5	0.214286	1	24.5	4.48539	4.63	1.06	386.7	109.892	18183.3	524	15.74	55.85	26.5	72.1	154.3	30.3	1	0	6.474	10.351	8.141	pro	4	4
1	other	College graduate or above	married	5	>3.5	1	1	480	121.333	76.6667	2	10.16	0.207347	0	45.8	-0.0154101	5.61	1.45	330.6	-0.705782	129351	2518	104.45	312.28	93.89	74.1	172.8	24.8	2	1	30.908	32.692	21.289	anti	1	2
2	Non-Hispanic White	High school graduate/GED or equivalent	Widowed	0.82	<1.3	2	2	300	131.822	67.5437	2	7.5	0.153061	0	121	-1.26973	4.19	1.37	428.8	-153.637	60936.5	1838	78.4	221.57	73.76	66.4	157.3	26.8	2	0	21.988	25.777	17.597	anti	1	3
1	Mexican American	9-11th grade	married	2.27	1.3-3.49	2	2	480	122.667	62.6667	1	7	0.142857	0	62	-0.578407	3.49	0.96	256.8	-35.8612	4313.84	2429	137.12	288.58	84.01	80.4	167.3	28.7	2	1	23.35	28.519	22.34	anti	1	3
2	Non-Hispanic White	Some college or AA degree	married	5	>3.5	1	1	420	155.333	72.6667	2	5	0.102041	0	29.3	2.67183	6.21	2.46	343.2	78.2845	68461	1155	64.8	100.68	43.63	43.6	157.6	17.6	1	0	10.874	14.286	14.508	pro	3	1
1	Non-Hispanic White	College graduate or above	Widowed	4.35	>3.5	2	2	720	139.333	51.3333	1	17.5	0.357143	1	73.1	3.55998	3.05	1.06	679	260.235	26898.6	1858	60.45	214.42	85.31	90.7	172.6	30.4	1	0	37.101	24.882	15.624	pro	4	4
1	Non-Hispanic White	Some college or AA degree	married	5	>3.5	1	1	720	153.333	56.6667	2	3.5	0.0714286	0	73.4	2.76291	4.99	1.81	285.6	202.797	159375	1821	54.3	163	71.24	76.2	172.7	25.5	2	0	23.216	26.731	15.158	pro	3	3
1	Mexican American	9-11th grade	married	1.27	<1.3	2	1	480	140.667	76	1	7	0.142857	0	62.7	1.07649	6.54	1.27	394.1	67.4962	18182.9	2745	180.41	243.38	115.9	79.9	164	29.7	2	0.5	38.512	45.538	19.722	pro	2	3
2	Non-Hispanic White	High school graduate/GED or equivalent	married	2.42	1.3-3.49	1	1	480	144.209	75.4651	2	13.33	0.272041	1	161	-0.392827	4.78	1.53	575.6	-63.2451	59130	3132	153.29	235.01	164.77	98.7	153.2	42.1	1	0.5	48.47	51.925	49.944	anti	1	4
2	Non-Hispanic White	High school graduate/GED or equivalent	married	4.45	>3.5	2	2	300	126.667	72.6667	2	8	0.163265	0	41.4	2.45767	5.48	1.73	356.5	101.747	25848.3	1496	68.93	181.25	56.82	58.8	165.5	21.5	1	0	15.96	20.21	16.292	pro	3	2
1	Mexican American	Less than 9th grade	married	1.02	<1.3	1	1	300	116	71.3333	2	7.33	0.149592	0	49.2	-0.0012698	4.29	1.32	210.3	-0.062474	14935.7	2573	114.79	323.26	95.47	79.5	169.7	27.6	2	0	32.882	30.894	21.181	anti	1	3
2	other	9-11th grade	married	3.28	1.3-3.49	2	2	480	135.333	78	2	5.49	0.112041	0	60.6	2.47141	6.36	1.34	335.1	149.767	20244.3	2272	86.87	251.42	104.1	69.6	148.9	31.4	1	0	30.179	42.314	23.211	pro	3	4
2	Non-Hispanic Black	High school graduate/GED or equivalent	Divorced	1.46	1.3-3.49	2	2	480	127.333	65.3333	2	5.83	0.11898	0	74.4	2.55277	4.94	1.53	321	189.926	51550.3	1898	66.66	204.64	92.34	77.5	165.5	28.3	2	0	30.292	36.253	17.9	pro	3	3
1	Non-Hispanic White	9-11th grade	married	0.92	<1.3	1	1	120	126.667	58	1	9.5	0.193878	0	87.1	-0.546382	4.6	1.14	174.9	-47.5899	13796	2653	102.27	259.57	139.44	89.6	176.2	28.9	1	0	28.838	44.024	60.098	anti	1	3
1	Non-Hispanic White	Some college or AA degree	Living with partner	5	>3.5	1	1	360	113.333	63.3333	2	5.5	0.112245	0	85.5	-2.28196	4.5	0.93	281.9	-195.107	49126.7	2406	121.47	276.05	102.58	93.8	184	27.7	1	0	24.319	46.667	20.022	anti	1	3
1	Non-Hispanic Black	9-11th grade	Widowed	1.13	<1.3	1	2	240	140	70	1	4	0.0816327	0	91.8	1.3152	3.85	1.16	1247.2	120.736	9145.43	1828	57.75	228.84	76.85	65.4	164.1	24.3	1	0	26.098	24.308	19.473	pro	2	2
2	Non-Hispanic White	High school graduate/GED or equivalent	Widowed	1.37	1.3-3.49	2	2	660	174	84	2	15.99	0.326327	1	71.9	1.13405	3.72	1.24	120.3	81.5382	55858.8	3307	159.72	307.27	159.62	68.2	161	26.3	1	0	42.968	59.669	44.847	pro	2	3
1	Other Hispanic	College graduate or above	Widowed	2.19	1.3-3.49	2	2	360	128	52	2	22.15	0.452041	1	25	1.48662	2.74	0.72	1129.1	37.1656	2742.39	1674	59.61	238.32	55.97	101.8	173.3	33.9	1	1	19.925	19.484	11.472	pro	2	4
1	Non-Hispanic White	College graduate or above	married	5	>3.5	2	1	720	144.667	76.6667	1	6.5	0.132653	0	138	1.79282	3.72	1.55	386	247.41	112710	1233	58.53	47.58	35.89	93.3	178.7	29.2	1	0	8.27	10.974	13.385	pro	3	3
1	Non-Hispanic White	High school graduate/GED or equivalent	married	2.09	1.3-3.49	1	1	600	122.667	55.3333	2	13.33	0.272041	1	54.1	2.81034	3.75	1.45	184.5	152.04	28934.1	2776	86.54	340.46	122.17	110.9	172.4	37.3	2	0	52.679	39.582	20.648	pro	3	4
2	Non-Hispanic White	Some college or AA degree	Widowed	2.18	1.3-3.49	1	1	420	154	74	2	9.5	0.193878	0	107	0.618296	5.17	1.63	395.6	66.1576	65394.6	1224	37.22	187.19	40.49	101	161.7	38.6	1	0	8.832	15.401	12.987	pro	2	4
1	Non-Hispanic Black	High school graduate/GED or equivalent	married	4.51	>3.5	1	1	480	158	74	1	15.83	0.323061	1	63.6	3.4202	2.9	0.96	313.7	217.525	6299.54	1048	43.83	129.56	41.07	97.4	174.3	32.1	1	1	11.806	20.921	9.297	pro	4	4
2	Non-Hispanic White	High school graduate/GED or equivalent	married	5	>3.5	2	1	300	170	75.3333	1	5	0.102041	0	89	-0.181919	5.43	1.68	639.1	-16.1908	86676.7	1962	86.13	239.82	75.72	104.9	162.5	39.7	1	0	25.887	24.272	17.248	anti	1	4
1	Non-Hispanic White	Some college or AA degree	married	5	>3.5	1	1	600	106.667	56.6667	2	6	0.122449	0	90.4	-0.219367	3.67	1.29	228.8	-19.8308	56344.7	2391	89.14	318.09	70.64	80.5	187.3	22.9	2	0	26.981	19.713	15.628	anti	1	2
2	Non-Hispanic White	Some college or AA degree	married	3.1	1.3-3.49	2	1	660	113.333	61.3333	2	6.66	0.135918	0	47.1	-2.82094	4.6	1.01	161.6	-132.866	36462.3	1914	77.05	247.61	72.07	88.9	163.8	33.1	1	0	22.33	21.899	20.736	anti	1	4
2	Non-Hispanic White	College graduate or above	married	5	>3.5	2	1	240	99.3333	53.3333	1	8	0.163265	0	139	3.49516	4.63	2.02	597	485.828	70960.9	1165	38.54	111.42	64.16	65	156.7	26.5	1	1	16.522	21.947	20.751	pro	4	3
1	Non-Hispanic Black	High school graduate/GED or equivalent	married	5	>3.5	1	1	600	154.667	46.6667	1	12.83	0.261837	1	82.3	2.4701	4.42	1.27	591.1	203.289	8201.34	1292	67.93	161.73	43.38	106.9	183.6	31.7	1	1	12.31	17.611	8.475	pro	3	4
2	Non-Hispanic White	College graduate or above	married	5	>3.5	2	1	540	114	74.6667	1	4	0.0816327	0	67.3	-0.362944	4.09	1.34	309.2	-24.4261	52729.3	2269	77.91	292.45	93.1	51.6	162.5	19.5	2	0	31.313	33.377	19.577	anti	1	2
1	Non-Hispanic White	High school graduate/GED or equivalent	Never married	4.35	>3.5	1	1	600	111.333	53.3333	2	11.64	0.237551	1	37	3.88747	3.05	0.7	710.7	143.836	14269.8	1118	51.97	110.11	53.32	83.6	180	25.8	1	0	19.386	19.644	9.197	pro	4	3
1	Mexican American	9-11th grade	Divorced	1.13	<1.3	1	1	180	126	72	2	4.5	0.0918367	0	75.1	3.21947	4.4	1.45	202.2	241.782	5330.57	3074	63.23	477.47	108.84	79.7	158.1	31.9	1	0	36.954	46.152	18.692	pro	4	4
1	Non-Hispanic White	High school graduate/GED or equivalent	married	2.15	1.3-3.49	2	2	300	104	44.6667	2	13.5	0.27551	1	66.1	-0.482056	3.62	1.29	955.7	-31.8639	37416.2	2899	150.16	356.37	99.79	74	169.5	25.8	2	0	31.625	32.985	25.765	anti	1	3
1	Non-Hispanic White	College graduate or above	Widowed	1.21	<1.3	1	1	480	133.543	57.4651	1	12.33	0.251633	1	224	-0.143688	3.03	0.75	571.2	-32.1862	10185.7	2544	108	269.15	119.05	68.4	175.4	22.2	1	0	36.133	43.074	30.932	anti	1	2
1	Non-Hispanic White	College graduate or above	married	5	>3.5	2	1	720	138	84	1	3.5	0.0714286	0	68.1	1.1603	3.96	0.96	307.7	79.0162	34347.1	3858	100.52	411.52	155.13	82.9	178.2	26.1	2	0	45.944	50.164	47.061	pro	2	3
2	Non-Hispanic White	High school graduate/GED or equivalent	married	5	>3.5	2	2	480	114	43.3333	2	7.16	0.146122	0	102	3.53892	3.28	1.34	2952	360.97	146148	1400	52.42	159.62	63.21	69.3	153.5	29.4	1	0	23.94	17.818	16.073	pro	4	3
1	Non-Hispanic White	Less than 9th grade	married	1.74	1.3-3.49	1	1	900	106.667	62	2	22.48	0.458776	1	82.6	1.22019	4.53	1.91	524.7	100.787	56835.6	1786	73.99	141.84	69.73	56.6	169.2	19.8	2	0	16.067	26.606	22.102	pro	2	2
2	Non-Hispanic White	College graduate or above	married	5	>3.5	2	1	240	131.333	83.3333	1	13	0.265306	1	78.1	-2.27095	5.84	1.84	374.2	-177.361	75037.5	2920	107.82	314.58	87.03	60.8	154	25.6	1	0	26.061	34.304	17.764	anti	1	3
1	other	High school graduate/GED or equivalent	married	4.19	>3.5	1	2	240	142.667	64.6667	1	5.83	0.11898	0	83.4	0.829543	3.93	0.83	227.3	69.1839	78820.5	2791	80.84	403.41	98.83	53.6	173.9	17.7	2	0	44.457	32.383	12.969	pro	2	1
2	Non-Hispanic Black	High school graduate/GED or equivalent	Divorced	1.01	<1.3	2	1	120	130	70	1	10.5	0.214286	1	66.6	2.2395	6.39	1.5	666.4	149.151	8603.31	2024	46.48	306.08	71.16	79.2	160.5	30.7	1	1	21.099	19.21	26.363	pro	3	4
1	Non-Hispanic Black	High school graduate/GED or equivalent	married	1.05	<1.3	2	1	240	141.333	70.6667	2	6	0.122449	0	47.8	5.28646	13.58	1.24	532.907	252.693	26313.8	2019	30.58	311.58	75.84	103.4	178.6	32.4	1	0	36.709	27.467	6.557	pro	4	4
2	Non-Hispanic White	High school graduate/GED or equivalent	Widowed	1.2	<1.3	1	1	480	114.667	51.3333	1	15.33	0.312857	1	60.1	2.65064	4.86	1.97	401.5	159.304	23343	1049	53.59	76.33	59.62	53.6	153.3	22.8	1	0	11.96	17.462	25.856	pro	3	2
1	Non-Hispanic White	High school graduate/GED or equivalent	married	2.54	1.3-3.49	2	1	480	151.543	93.4651	1	8.16	0.166531	0	91	3.15407	7.81	1.63	275.3	287.021	242148	1629	67.8	93.85	49.66	100.2	165.9	36.4	1	0	21.601	16.972	6.423	pro	4	4
1	Non-Hispanic Black	9-11th grade	married	1.36	1.3-3.49	1	1	20	133.333	73.3333	2	5.5	0.112245	0	33.4	2.91644	3.39	1.11	476	97.409	5521.8	1915	46.79	236.79	86.7	89.4	170.6	30.7	1	0.5	23.549	29.089	27.491	pro	3	4
1	Non-Hispanic White	College graduate or above	Widowed	5	>3.5	1	1	420	117.333	53.3333	1	6.5	0.132653	0	57.2	0.889902	3.44	0.98	528.4	50.9024	36981.2	2452	76.22	289	99.71	98.6	177.5	31.3	1	0	36.135	33.419	19.709	pro	2	4
2	Other Hispanic	Some college or AA degree	Divorced	1.67	1.3-3.49	2	2	480	120	75.3333	1	14.66	0.299184	1	59.8	3.78286	5.28	1.01	332.1	226.215	54144.1	1221	51.06	144.12	51.11	71.6	150.3	31.7	1	1	21.12	21.949	7.381	pro	4	4
1	Non-Hispanic Black	Some college or AA degree	Widowed	1.22	<1.3	2	1	300	161.333	88	1	10	0.204082	0	18.5	2.99689	3.98	1.03	256.8	55.4425	7797.13	992	34.38	152.53	26.34	89.3	173	29.8	1	1	6.685	8.799	6.848	pro	4	3
2	Non-Hispanic Black	High school graduate/GED or equivalent	married	2.58	1.3-3.49	1	2	600	140	64	1	11.65	0.237755	1	103	3.76041	6	2.12	564.6	387.322	18558.7	1633	57.2	170.27	81.47	78.2	158.9	31	1	0	28.972	32.212	8.989	pro	4	4
2	Non-Hispanic Black	9-11th grade	Widowed	0.81	<1.3	2	1	600	132.667	72	2	7.5	0.153061	0	74.5	2.65401	4.6	1.76	444.3	197.723	12058.7	902	40.82	100.24	38.63	72.8	161	28.1	1	0	14.053	10.871	10.534	pro	3	3
2	other	College graduate or above	Widowed	5	>3.5	2	1	480	169.333	36.6667	2	7.33	0.149592	0	144	-2.92018	5.46	2.09	645	-420.506	34962.8	3688	132.45	610.68	87.17	54.4	157.7	21.9	1	0	28.542	30.842	21.223	anti	1	2
2	Non-Hispanic Black	Some college or AA degree	married	3.07	1.3-3.49	2	2	360	112	60.6667	2	11	0.22449	1	115	2.08037	5.72	2.28	1138	239.243	22423.1	1763	62.66	234.74	67.49	47.1	153.3	20	2	0	19.937	24.916	15.398	pro	3	2
2	Non-Hispanic Black	High school graduate/GED or equivalent	Separated	1.72	1.3-3.49	2	2	360	209.333	112	2	11	0.22449	1	56.1	1.0923	4.55	1.66	456.8	61.2782	20561.5	2367	97.17	294.61	89.81	44.1	159.9	17.2	1	0	26.689	35.745	21.202	pro	2	1
2	other	Some college or AA degree	married	2.58	1.3-3.49	2	2	300	125.333	65.3333	1	6	0.122449	0	95.6	2.1434	4.09	2.15	622.1	204.909	44059.4	984	69.4	101.58	36.99	47	150.8	20.7	2	1	10.882	12.848	9.523	pro	3	2
2	Mexican American	9-11th grade	Separated	0.62	<1.3	1	2	600	138.667	75.3333	1	7.5	0.153061	0	76.6	2.46342	3.98	1.47	738	188.698	10422.1	618	29.68	107.61	10.43	79	156.2	32.4	1	1	2.966	3.212	3.051	pro	3	4
1	Non-Hispanic White	Some college or AA degree	Divorced	1.22	<1.3	1	1	480	116	70	1	7.66	0.156327	0	49.5	2.33804	5.59	1.22	259	115.733	16923.6	1732	72.69	178.12	82.23	65.1	177.3	20.7	2	1	23.462	29.19	20.1	pro	3	2
2	Non-Hispanic Black	Less than 9th grade	Never married	0.73	<1.3	2	1	180	122	68.6667	2	10.31	0.210408	1	17.1	3.34223	7.06	1.76	242.1	57.1522	45721.5	1054	14.71	145.47	4.79	86.3	157.6	34.7	1	0	1.761	1.108	1.297	pro	4	4
1	Non-Hispanic White	College graduate or above	married	5	>3.5	1	1	720	118	78	2	4.5	0.0918367	0	45.8	3.80805	3.57	1.19	379.3	174.409	63095.9	759	28.39	109.9	12.65	99.7	173.5	33.1	1	0	3.638	4.139	2.524	pro	4	4
1	Mexican American	Less than 9th grade	Divorced	1.78	1.3-3.49	2	1	480	142	72	2	17.47	0.356531	1	39	-1.89237	5.74	1.14	535.8	-73.8026	14483.4	1968	73.72	261.93	74.06	110.6	168.9	38.8	1	1	21.301	22.485	22.225	anti	1	4
1	Other Hispanic	High school graduate/GED or equivalent	married	4.06	>3.5	1	1	600	150.667	88.6667	2	9.5	0.193878	0	67.6	1.66639	3.78	1.58	856.1	112.648	17792.1	2817	113.6	357.28	108.26	75.8	167.8	26.9	1	0.5	42.184	34.851	19.844	pro	3	3
1	Non-Hispanic White	Some college or AA degree	Widowed	3.43	1.3-3.49	1	2	540	118	62	2	17.33	0.353673	1	50.6	-0.746282	3.57	1.29	585.2	-37.7619	25872	1828	97.44	201.15	72.37	61.1	171	20.9	2	1	22.686	27.306	17.365	anti	1	2
2	Non-Hispanic White	High school graduate/GED or equivalent	Widowed	3.86	>3.5	1	1	240	113.333	57.3333	1	5.5	0.112245	0	116	3.97376	4.78	1.81	2339.5	460.956	91252.3	1184	42.84	81.83	57.53	52.1	156.4	21.3	1	0	29.47	18.109	3.922	pro	4	2
1	Non-Hispanic White	College graduate or above	married	5	>3.5	2	1	480	132.667	65.3333	1	8.5	0.173469	0	69.6	2.68615	4.01	0.93	572	186.956	23451.9	1684	66.61	172.94	82.49	85.9	184.8	25.2	1	0	26.744	31.334	20.661	pro	3	3
2	Mexican American	9-11th grade	Widowed	0.51	<1.3	2	2	840	119.333	70	2	6	0.122449	0	58.9	2.94659	4.78	1.06	253.9	173.554	6202.29	1397	56.09	164.45	59.13	82.4	161.2	31.7	2	0	18.375	18.152	17.624	pro	3	4
2	Non-Hispanic White	Some college or AA degree	married	2.05	1.3-3.49	2	2	480	116	32	2	12.5	0.255102	1	88.2	1.35515	5.15	1.47	228	119.524	68725.7	2399	82.34	267.28	114.64	84.3	175.8	27.3	1	0	32.077	36.005	38.875	pro	2	3
1	Non-Hispanic White	Some college or AA degree	Divorced	0.98	<1.3	2	1	480	110.667	70	2	20.48	0.417959	1	56.9	0.821218	3.54	1.37	310.7	46.7273	54398.8	3691	175.5	380.8	165.23	86.8	176.1	28	2	0	58.406	62.121	28.661	pro	2	3
2	Non-Hispanic White	Some college or AA degree	married	1.56	1.3-3.49	2	2	240	136	75.3333	1	3.5	0.0714286	0	59.7	4.42401	6.26	1.42	244.3	264.113	64090.8	797	28.11	112.32	26.18	60.9	154	25.7	2	0	8.207	8.389	7.014	pro	4	3
2	Non-Hispanic White	College graduate or above	Widowed	2.61	1.3-3.49	1	2	240	134.667	52	2	9.5	0.193878	0	13.5	1.08936	6.21	1.19	760.1	14.7064	24496.2	1664	95.94	138.49	83.11	72.1	154.9	30	1	0	32.773	31.736	11.058	pro	2	4
2	Non-Hispanic White	Some college or AA degree	Widowed	1.74	1.3-3.49	2	1	480	165.333	58.6667	2	21.83	0.44551	1	64.8	4.4001	4.37	1.37	479.7	285.127	37639.9	1595	58.33	178.99	72.85	65.1	158.9	25.8	1	0	31.982	24.344	10.535	pro	4	3
1	Other Hispanic	College graduate or above	married	5	>3.5	1	1	480	111.333	75.3333	1	7.5	0.153061	0	59.7	1.29409	5.82	1.63	284.9	77.2572	124411	1244	88.28	80.9	51.32	75.4	170.7	25.9	2	0	13.094	23.285	9.562	pro	2	3
2	Non-Hispanic White	9-11th grade	married	5	>3.5	2	2	120	124	65.3333	2	5	0.102041	0	136	2.51348	5.38	1.27	737.3	341.833	65323.1	1283	41.6	175.53	49.98	57	155	23.7	2	0.5	19.443	15.814	9.566	pro	3	2
2	Non-Hispanic White	High school graduate/GED or equivalent	Widowed	0.43	<1.3	1	1	360	128.946	68.7453	1	6.5	0.132653	0	99	3.26806	3.13	2.04	425.1	323.538	18891.1	1763	40	272.58	59.04	63	156	25.9	1	0	25.702	18.807	9.764	pro	4	3
2	Non-Hispanic White	College graduate or above	married	5	>3.5	1	1	420	132.667	68.6667	1	4.5	0.0918367	0	85.1	-2.16405	7.19	2.33	459.8	-184.161	47880.4	2122	82.44	247.75	80.8	69.5	166.3	25.1	2	0	19.445	25.801	29.777	anti	1	3
1	Non-Hispanic Black	9-11th grade	Divorced	1.26	<1.3	1	1	240	110.667	64.6667	1	4	0.0816327	0	63.5	-0.549548	3.78	0.85	228	-34.8963	16255.7	900	20.72	175.46	18.06	86.9	187.5	24.7	1	0	5.206	6.561	5.079	anti	1	2
1	Non-Hispanic Black	High school graduate/GED or equivalent	married	4.07	>3.5	1	1	720	122	74	2	29.13	0.59449	1	74.3	-1.45209	5.64	1.78	372	-107.89	8028.73	3266	111.72	371.31	150.46	89.1	177	28.4	1	1	59.907	51.169	28.771	anti	1	3
1	Non-Hispanic Black	Some college or AA degree	Divorced	0.69	<1.3	1	1	300	142	89.3333	1	8	0.163265	0	65	-3.40683	5.07	1.91	376.4	-221.444	19006	5357	176.36	638.82	111.27	83.5	162.3	31.7	1	0	42.059	34.633	22.43	anti	1	4
2	Non-Hispanic Black	Less than 9th grade	Divorced	1.37	1.3-3.49	2	2	600	137.333	80	2	9.65	0.196939	0	29.2	2.03771	4.34	1.47	283.4	59.501	18396.8	1047	58.58	99.48	48.21	90.9	160.9	35.1	1	1	13.352	21.484	8.662	pro	3	4
1	Mexican American	High school graduate/GED or equivalent	Divorced	1.29	<1.3	1	1	60	129.333	54.6667	1	6.5	0.132653	0	59.4	-1.51145	3.54	0.91	490	-89.7804	30732.7	1876	99.54	175.42	76.96	85.5	170	29.6	1	1	29.466	25.439	15.696	anti	1	3
1	Non-Hispanic Black	College graduate or above	married	3.58	>3.5	1	1	300	132	90.6667	1	19	0.387755	1	61.5	-1.34444	3.54	1.45	179.3	-82.683	8815.02	4285	223.39	397.43	201.33	91.2	185.6	26.5	1	1	53.539	75.744	50.049	anti	1	3
1	Non-Hispanic Black	9-11th grade	Separated	2.78	1.3-3.49	1	1	300	125.333	74.6667	2	12.32	0.251429	1	62.4	3.32411	4.53	1.01	354.2	207.424	6232.51	1306	68.25	157.52	50.27	67.8	169.6	23.6	1	0	18.719	17.487	8.315	pro	4	2
1	Non-Hispanic Black	High school graduate/GED or equivalent	married	3.87	>3.5	2	2	360	154.667	78	2	10	0.204082	0	35.1	4.37983	7.65	1.22	1675.3	153.732	20303.8	1413	32.5	193.43	58.73	99.8	166.6	36	1	0	26.561	18.494	9.275	pro	4	4
1	Non-Hispanic Black	High school graduate/GED or equivalent	Divorced	2.06	1.3-3.49	2	2	360	129.965	77.1189	1	7	0.142857	0	28.3	3.24747	3.52	0.59	233.9	91.9034	14350.2	2523	95.02	292.95	107.44	99.6	171.4	33.9	1	0	35.457	36.215	27.604	pro	4	4
1	Non-Hispanic White	College graduate or above	married	5	>3.5	1	1	360	127.333	79.3333	2	6.33	0.129184	0	79	1.45152	3.08	1.09	496.7	114.67	40976.8	2768	158.54	276.72	110.98	97.7	179	30.5	1	0	37.114	45.425	13.757	pro	2	4
1	Non-Hispanic White	College graduate or above	married	5	>3.5	2	2	180	116	66	1	3.33	0.0679592	0	92.3	0.792895	5.09	1.14	484.1	73.1842	58559.7	1831	67.84	207.94	87.48	77	176	24.9	1	0	29.191	37.401	13.17	pro	2	2
2	Other Hispanic	Some college or AA degree	Widowed	3.43	1.3-3.49	1	1	840	131.333	52.6667	2	9.5	0.193878	0	254	3.24897	4.19	1.09	595.6	825.237	26594.9	1354	77.81	127.95	60.44	58.2	144.2	28	1	0	20.076	24.417	9.148	pro	4	3
2	Non-Hispanic White	Some college or AA degree	Widowed	3.57	>3.5	2	1	480	152	88	1	18.5	0.377551	1	60.9	3.66446	7.99	1.34	267.9	223.166	27956.8	2387	56.02	241.93	134.29	69.1	157.3	27.9	1	0	40.734	41.893	43.288	pro	4	3
1	Non-Hispanic White	9-11th grade	married	2.04	1.3-3.49	2	1	240	125.333	74	2	7.5	0.153061	0	59.8	2.87034	4.27	0.83	346.9	171.646	22752.1	2728	66.13	374.03	112.4	90.8	174.1	30	1	0	31.867	44.409	29.531	pro	3	4
1	Non-Hispanic White	High school graduate/GED or equivalent	married	3.09	1.3-3.49	1	1	360	166.667	67.3333	1	7.5	0.153061	0	88.4	-1.78547	4.06	1.32	617.7	-157.835	46169.5	2432	77.09	384.72	69.26	77.1	176	24.9	1	0	24.006	20.991	18.247	anti	1	2
